# Supplementary material for: Glyoxalase 1 is a proadipogenic gene
Source: J Biol Chem. 2025 Nov 7;301(12):110926. doi: 10.1016/j.jbc.2025.110926 (PMC12756636; doi:10.1016/j.jbc.2025.110926)
Supplement: Supplemental Tables [file mmc1.xlsx]

## Sheet: SI Table 1
Identified Proteins (1579)	Gene Name	Accession Number	Log2 Fold Change	Log2 Fold Change	Log2 Fold Change	Average Log2 Fold Change	T-Test (p-value) Benjamini-Hochberg
Fatty acid-binding protein, adipocyte OS=Mus musculus OX=10090 GN=Fabp4 PE=1 SV=3	Fabp4	P04117	-2.4728	-2.9758	-3.2598	-2.9028	0.0001
Ras-related protein Rab-21 OS=Mus musculus OX=10090 GN=Rab21 PE=1 SV=4	Rab21	P35282	-2.5089	-1.4838	-3.6894	-2.5607	0.032
Hypoxanthine-guanine phosphoribosyltransferase OS=Mus musculus OX=10090 GN=Hprt1 PE=1 SV=3	Hprt1	P00493	-1.858	-2.8276	-2.7149	-2.46683	0.00013
Bone marrow stromal antigen 2 OS=Mus musculus OX=10090 GN=Bst2 PE=1 SV=1	Bst2	Q8R2Q8	-2.2402	-1.8985	-1.8675	-2.00207	0.0001
Fatty acid-binding protein 5 OS=Mus musculus OX=10090 GN=Fabp5 PE=1 SV=3	Fabp5	Q05816	-1.4896	-2.3274	-2.1759	-1.99763	0.0001
Microsomal glutathione S-transferase 1 OS=Mus musculus OX=10090 GN=Mgst1 PE=1 SV=3	Mgst1	Q91VS7	-1.6102	-1.7455	-2.1411	-1.83227	0.00033
Perilipin-4 OS=Mus musculus OX=10090 GN=Plin4 PE=1 SV=2	Plin4	O88492	-1.5367	-1.6019	-1.7916	-1.6434	0.0001
Antiviral innate immune response receptor RIG-I OS=Mus musculus OX=10090 GN=Ddx58 PE=1 SV=2	Ddx58	Q6Q899	-1.7107	-1.0294	-2.1303	-1.62347	0.0072
H-2 class I histocompatibility antigen, L-D alpha chain OS=Mus musculus OX=10090 GN=H2-L PE=1 SV=2	H2-L	P01897	-1.6959	-1.3934	-1.7098	-1.5997	0.0001
Catalase OS=Mus musculus OX=10090 GN=Cat PE=1 SV=4	Cat	P24270	-1.5626	-1.4448	-1.4838	-1.49707	0.0001
Delta-1-pyrroline-5-carboxylate dehydrogenase, mitochondrial OS=Mus musculus OX=10090 GN=Aldh4a1 PE=1 SV=3	Aldh4a1	Q8CHT0	-1.47	-1.2255	-1.744	-1.47983	0.0001
ADP/ATP translocase 2 OS=Mus musculus OX=10090 GN=Slc25a5 PE=1 SV=3	Slc25a5	P51881	-1.4546	-1.1791	-1.7089	-1.44753	0.0001
Lysosomal alpha-mannosidase OS=Mus musculus OX=10090 GN=Man2b1 PE=1 SV=4	Man2b1	O09159	-0.9419	-2.0004	-1.3832	-1.44183	0.005
Importin-5 OS=Mus musculus OX=10090 GN=Ipo5 PE=1 SV=3	Ipo5	Q8BKC5	-1.2508	-0.8967	-1.9855	-1.37767	0.00016
Annexin A3 OS=Mus musculus OX=10090 GN=Anxa3 PE=1 SV=4	Anxa3	O35639	-0.9988	-0.9714	-2.0917	-1.35397	0.022
Presequence protease, mitochondrial OS=Mus musculus OX=10090 GN=Pitrm1 PE=1 SV=1	Pitrm1	Q8K411	-1.4088	-1.2032	-1.3011	-1.30437	0.0001
Glucose-6-phosphate 1-dehydrogenase X OS=Mus musculus OX=10090 GN=G6pdx PE=1 SV=3	G6pdx	Q00612	-1.2394	-1.3814	-1.2093	-1.2767	0.0001
Carbonyl reductase [NADPH] 2 OS=Mus musculus OX=10090 GN=Cbr2 PE=1 SV=1	Cbr2	P08074	-0.3852	-2.0011	-1.3901	-1.2588	0.024
Branched-chain-amino-acid aminotransferase, mitochondrial OS=Mus musculus OX=10090 GN=Bcat2 PE=1 SV=2	Bcat2	O35855	-0.4518	-1.2897	-2.0208	-1.2541	0.00039
40S ribosomal protein S15a OS=Mus musculus OX=10090 GN=Rps15a PE=1 SV=2	Rps15a	P62245	-0.9161	-1.795	-0.9084	-1.2065	0.017
Isocitrate dehydrogenase [NAD] subunit alpha, mitochondrial OS=Mus musculus OX=10090 GN=Idh3a PE=1 SV=1	Idh3a	Q9D6R2	-0.9092	-1.2288	-1.3114	-1.1498	0.0001
Peroxisomal multifunctional enzyme type 2 OS=Mus musculus OX=10090 GN=Hsd17b4 PE=1 SV=3	Hsd17b4	P51660	-1.2038	-0.8818	-1.3631	-1.14957	0.0001
COP9 signalosome complex subunit 2 OS=Mus musculus OX=10090 GN=Cops2 PE=1 SV=1	Cops2	P61202	-1.3781	-1.3915	-0.6277	-1.13243	0.011
V-type proton ATPase subunit G 1 OS=Mus musculus OX=10090 GN=Atp6v1g1 PE=1 SV=3	Atp6v1g1	Q9CR51	-0.4345	-1.1683	-1.7522	-1.11833	0.042
Pyruvate carboxylase, mitochondrial OS=Mus musculus OX=10090 GN=Pc PE=1 SV=1	Pc	Q05920	-0.3368	-1.1935	-1.81	-1.11343	0.0001
Nucleolysin TIA-1 OS=Mus musculus OX=10090 GN=Tia1 PE=1 SV=1	Tia1	P52912	-1.1382	-1.1506	-1.0168	-1.10187	0.0001
Succinate--CoA ligase [ADP-forming] subunit beta, mitochondrial OS=Mus musculus OX=10090 GN=Sucla2 PE=1 SV=2	Sucla2	Q9Z2I9	-0.6863	-1.4928	-1.094	-1.09103	0.0001
Myb-binding protein 1A OS=Mus musculus OX=10090 GN=Mybbp1a PE=1 SV=2	Mybbp1a	Q7TPV4	-0.5461	-1.6285	-0.945	-1.03987	0.00078
V-type proton ATPase subunit d 1 OS=Mus musculus OX=10090 GN=Atp6v0d1 PE=1 SV=2	Atp6v0d1	P51863	-1.0632	-0.9195	-0.945	-0.9759	0.0001
Phenylalanine--tRNA ligase beta subunit OS=Mus musculus OX=10090 GN=Farsb PE=1 SV=2	Farsb	Q9WUA2	-1.2525	-0.8576	-0.8081	-0.972733	0.015
Aldose reductase-related protein 2 OS=Mus musculus OX=10090 GN=Akr1b8 PE=1 SV=2	Akr1b8	P45377	-1.0798	-1.0285	-0.7941	-0.967467	0.00023
RNA binding motif protein, X-linked-like-1 OS=Mus musculus OX=10090 GN=Rbmxl1 PE=2 SV=1	Rbmxl1	Q91VM5	-0.8727	-1.4606	-0.5249	-0.952733	0.054
10 kDa heat shock protein, mitochondrial OS=Mus musculus OX=10090 GN=Hspe1 PE=1 SV=2	Hspe1	Q64433	-1.0373	-1.1326	-0.6748	-0.948233	0.0001
Lysosome-associated membrane glycoprotein 2 OS=Mus musculus OX=10090 GN=Lamp2 PE=1 SV=2	Lamp2	P17047	-1.0388	-1.0345	-0.7691	-0.947467	0.0001
Isovaleryl-CoA dehydrogenase, mitochondrial OS=Mus musculus OX=10090 GN=Ivd PE=1 SV=1	Ivd	Q9JHI5	-0.5711	-0.9395	-1.2623	-0.9243	0.0001
Inorganic pyrophosphatase OS=Mus musculus OX=10090 GN=Ppa1 PE=1 SV=1	Ppa1	Q9D819	-0.4658	-1.3629	-0.9155	-0.914733	0.0077
Nucleoside diphosphate kinase A OS=Mus musculus OX=10090 GN=Nme1 PE=1 SV=1	Nme1	P15532	-0.769	-1.0231	-0.9163	-0.9028	0.0001
Thioredoxin-related transmembrane protein 1 OS=Mus musculus OX=10090 GN=Tmx1 PE=1 SV=1	Tmx1	Q8VBT0	-0.7716	-1.0197	-0.913	-0.901433	0.00023
Nucleoredoxin OS=Mus musculus OX=10090 GN=Nxn PE=1 SV=1	Nxn	P97346	-0.296	-1.3307	-1.0756	-0.900767	0.044
Proteasome subunit alpha type-4 OS=Mus musculus OX=10090 GN=Psma4 PE=1 SV=1	Psma4	Q9R1P0	-0.8841	-0.8523	-0.9574	-0.897933	0.0001
Lysosome-associated membrane glycoprotein 1 OS=Mus musculus OX=10090 GN=Lamp1 PE=1 SV=2	Lamp1	P11438	-0.9302	-0.9457	-0.812	-0.895967	0.0001
Superoxide dismutase [Cu-Zn] OS=Mus musculus OX=10090 GN=Sod1 PE=1 SV=2	Sod1	P08228	-0.8523	-1.0236	-0.8112	-0.8957	0.0001
Phosphatidylethanolamine-binding protein 1 OS=Mus musculus OX=10090 GN=Pebp1 PE=1 SV=3	Pebp1	P70296	-1.0375	-1.8636	0.2308	-0.8901	0.16
RuvB-like 1 OS=Mus musculus OX=10090 GN=Ruvbl1 PE=1 SV=1	Ruvbl1	P60122	-0.6773	-0.6759	-1.2933	-0.882167	0.013
Fructose-bisphosphate aldolase A OS=Mus musculus OX=10090 GN=Aldoa PE=1 SV=2	Aldoa	P05064	-0.825	-0.8659	-0.9468	-0.879233	0.0001
3-ketoacyl-CoA thiolase A, peroxisomal OS=Mus musculus OX=10090 GN=Acaa1a PE=1 SV=1	Acaa1a	Q921H8	-0.9386	-0.9145	-0.7458	-0.8663	0.0001
B-cell receptor-associated protein 31 OS=Mus musculus OX=10090 GN=Bcap31 PE=1 SV=4	Bcap31	Q61335	-1.1322	-0.5009	-0.919	-0.8507	0.0001
Mitochondrial carrier homolog 2 OS=Mus musculus OX=10090 GN=Mtch2 PE=1 SV=1	Mtch2	Q791V5	-0.6521	-1.1116	-0.7662	-0.8433	0.0001
Alpha-soluble NSF attachment protein OS=Mus musculus OX=10090 GN=Napa PE=1 SV=1	Napa	Q9DB05	0.363	-0.2823	-2.5931	-0.837467	0.38
Amine oxidase [flavin-containing] A OS=Mus musculus OX=10090 GN=Maoa PE=1 SV=3	Maoa	Q64133	-0.8102	-0.767	-0.9163	-0.831167	0.0001
Caspase-3 OS=Mus musculus OX=10090 GN=Casp3 PE=1 SV=1	Casp3	P70677	-0.6441	-1.4234	-0.4222	-0.8299	0.014
Basigin OS=Mus musculus OX=10090 GN=Bsg PE=1 SV=2	Bsg	P18572	-0.9932	-0.8203	-0.6437	-0.819067	0.0001
Heat shock protein 75 kDa, mitochondrial OS=Mus musculus OX=10090 GN=Trap1 PE=1 SV=1	Trap1	Q9CQN1	-0.7452	-0.9621	-0.7302	-0.8125	0.027
Voltage-dependent anion-selective channel protein 3 OS=Mus musculus OX=10090 GN=Vdac3 PE=1 SV=1	Vdac3	Q60931	-0.8181	-0.8814	-0.7369	-0.812133	0.0001
Aspartyl/asparaginyl beta-hydroxylase OS=Mus musculus OX=10090 GN=Asph PE=1 SV=1	Asph	Q8BSY0	-0.5615	-1.4939	-0.3799	-0.811767	0.012
Fibulin-2 OS=Mus musculus OX=10090 GN=Fbln2 PE=1 SV=2	Fbln2	P37889	-0.747	-0.8762	-0.7903	-0.8045	0.0001
NADH dehydrogenase [ubiquinone] flavoprotein 1, mitochondrial OS=Mus musculus OX=10090 GN=Ndufv1 PE=1 SV=1	Ndufv1	Q91YT0	-0.7307	-0.8323	-0.8422	-0.801733	0.094
Peptidyl-prolyl cis-trans isomerase D OS=Mus musculus OX=10090 GN=Ppid PE=1 SV=3	Ppid	Q9CR16	-0.768	-0.9607	-0.6687	-0.799133	0.0001
NPC intracellular cholesterol transporter 2 OS=Mus musculus OX=10090 GN=Npc2 PE=1 SV=1	Npc2	Q9Z0J0	-0.7299	-0.7221	-0.928	-0.793333	0.0001
MICOS complex subunit Mic60 OS=Mus musculus OX=10090 GN=Immt PE=1 SV=1	Immt	Q8CAQ8	-0.8487	-0.7449	-0.786	-0.7932	0.0001
Ubiquitin-like modifier-activating enzyme 1 OS=Mus musculus OX=10090 GN=Uba1 PE=1 SV=1	Uba1	Q02053	-0.997	-0.711	-0.6691	-0.792367	0.0001
Trifunctional enzyme subunit beta, mitochondrial OS=Mus musculus OX=10090 GN=Hadhb PE=1 SV=1	Hadhb	Q99JY0	-0.6462	-0.7348	-0.9694	-0.783467	0.0001
Small nuclear ribonucleoprotein Sm D2 OS=Mus musculus OX=10090 GN=Snrpd2 PE=1 SV=1	Snrpd2	P62317	-0.504	-1.1991	-0.6448	-0.782633	0.012
Protein S100-A11 OS=Mus musculus OX=10090 GN=S100a11 PE=1 SV=1	S100a11	P50543	-0.5535	-1.1356	-0.657	-0.782033	0.00011
60 kDa heat shock protein, mitochondrial OS=Mus musculus OX=10090 GN=Hspd1 PE=1 SV=1	Hspd1	P63038	-0.6956	-0.7839	-0.861	-0.780167	0.0001
Voltage-dependent anion-selective channel protein 1 OS=Mus musculus OX=10090 GN=Vdac1 PE=1 SV=3	Vdac1	Q60932	-0.697	-0.8954	-0.7309	-0.774433	0.0001
Methionine--tRNA ligase, cytoplasmic OS=Mus musculus OX=10090 GN=Mars1 PE=1 SV=1	Mars1	Q68FL6	-0.6194	-0.8979	-0.7936	-0.7703	0.0001
Xanthine dehydrogenase/oxidase OS=Mus musculus OX=10090 GN=Xdh PE=1 SV=5	Xdh	Q00519	-0.8886	-0.9824	-0.4386	-0.769867	0.0017
Centrosomal protein of 170 kDa OS=Mus musculus OX=10090 GN=Cep170 PE=1 SV=2	Cep170	Q6A065	-1.7039	-0.2416	-0.3541	-0.766533	0.18
Long-chain specific acyl-CoA dehydrogenase, mitochondrial OS=Mus musculus OX=10090 GN=Acadl PE=1 SV=2	Acadl	P51174	-0.7332	-0.6716	-0.8731	-0.7593	0.0001
Complement component 1 Q subcomponent-binding protein, mitochondrial OS=Mus musculus OX=10090 GN=C1qbp PE=1 SV=1	C1qbp	O35658	-0.6962	-0.7195	-0.8553	-0.757	0.0001
Pyridoxal phosphate homeostasis protein OS=Mus musculus OX=10090 GN=Plpbp PE=1 SV=1	Plpbp	Q9Z2Y8	-0.5576	-1.0007	-0.67	-0.742767	0.005
Cytosol aminopeptidase OS=Mus musculus OX=10090 GN=Lap3 PE=1 SV=3	Lap3	Q9CPY7	-0.5867	-0.7727	-0.8482	-0.735867	0.00069
D-3-phosphoglycerate dehydrogenase OS=Mus musculus OX=10090 GN=Phgdh PE=1 SV=3	Phgdh	Q61753	-0.7545	-0.8875	-0.5604	-0.734133	0.0001
Eukaryotic translation initiation factor 5A-1 OS=Mus musculus OX=10090 GN=Eif5a PE=1 SV=2	Eif5a	P63242	-0.3605	-0.3878	-1.4499	-0.732733	0.013
Coiled-coil domain-containing protein 22 OS=Mus musculus OX=10090 GN=Ccdc22 PE=1 SV=1	Ccdc22	Q9JIG7	-0.9097	-0.0605	-1.2208	-0.730333	0.1
Nucleophosmin OS=Mus musculus OX=10090 GN=Npm1 PE=1 SV=1	Npm1	Q61937	-0.6647	-0.8597	-0.6109	-0.711767	0.0001
Histidine triad nucleotide-binding protein 1 OS=Mus musculus OX=10090 GN=Hint1 PE=1 SV=3	Hint1	P70349	-0.7053	-0.8641	-0.5352	-0.701533	0.0013
Phosphoglucomutase-1 OS=Mus musculus OX=10090 GN=Pgm1 PE=1 SV=4	Pgm1	Q9D0F9	-0.5251	-0.9314	-0.625	-0.693833	0.001
Aspartate aminotransferase, mitochondrial OS=Mus musculus OX=10090 GN=Got2 PE=1 SV=1	Got2	P05202	-0.578	-0.7774	-0.7246	-0.693333	0.0001
Superoxide dismutase [Mn], mitochondrial OS=Mus musculus OX=10090 GN=Sod2 PE=1 SV=3	Sod2	P09671	-0.9886	-0.6935	-0.388	-0.690033	0.027
Prohibitin OS=Mus musculus OX=10090 GN=Phb PE=1 SV=1	Phb	P67778	-0.5613	-0.7876	-0.6973	-0.682067	0.0001
Cytoplasmic FMR1-interacting protein 1 OS=Mus musculus OX=10090 GN=Cyfip1 PE=1 SV=1	Cyfip1	Q7TMB8	-0.7912	-0.4656	-0.7883	-0.6817	0.0032
CD63 antigen OS=Mus musculus OX=10090 GN=Cd63 PE=1 SV=2	Cd63	P41731	-0.7562	-0.7425	-0.5368	-0.6785	0.0001
Voltage-dependent anion-selective channel protein 2 OS=Mus musculus OX=10090 GN=Vdac2 PE=1 SV=2	Vdac2	Q60930	-0.5575	-0.7579	-0.7162	-0.6772	0.0001
Protein disulfide isomerase Creld2 OS=Mus musculus OX=10090 GN=Creld2 PE=1 SV=1	Creld2	Q9CYA0	-0.7229	-0.4744	-0.8104	-0.669233	0.0027
Endoplasmic reticulum chaperone BiP OS=Mus musculus OX=10090 GN=Hspa5 PE=1 SV=3	Hspa5	P20029	-0.6526	-0.6214	-0.7326	-0.668867	0.0001
Proteasome subunit alpha type-5 OS=Mus musculus OX=10090 GN=Psma5 PE=1 SV=1	Psma5	Q9Z2U1	-0.3104	-0.8368	-0.8593	-0.668833	0.0059
Adenine phosphoribosyltransferase OS=Mus musculus OX=10090 GN=Aprt PE=1 SV=2	Aprt	P08030	-0.4084	-0.7188	-0.8511	-0.659433	0.00033
Glutathione S-transferase omega-1 OS=Mus musculus OX=10090 GN=Gsto1 PE=1 SV=2	Gsto1	O09131	-0.6383	-0.8167	-0.5174	-0.657467	0.0001
Endoplasmic reticulum-Golgi intermediate compartment protein 1 OS=Mus musculus OX=10090 GN=Ergic1 PE=1 SV=1	Ergic1	Q9DC16	-0.4419	-1.2678	-0.2462	-0.651967	0.076
Nucleobindin-2 OS=Mus musculus OX=10090 GN=Nucb2 PE=1 SV=2	Nucb2	P81117	-0.0779	-2.15	0.2821	-0.6486	0.44
Galectin-3 OS=Mus musculus OX=10090 GN=Lgals3 PE=1 SV=3	Lgals3	P16110	-0.6264	-0.5535	-0.7603	-0.646733	0.0043
Proteasome subunit beta type-1 OS=Mus musculus OX=10090 GN=Psmb1 PE=1 SV=1	Psmb1	O09061	-1.0807	0.4266	-1.2629	-0.639	0.28
Malate dehydrogenase, mitochondrial OS=Mus musculus OX=10090 GN=Mdh2 PE=1 SV=3	Mdh2	P08249	-0.4772	-0.6665	-0.734	-0.6259	0.0001
Pyruvate kinase PKM OS=Mus musculus OX=10090 GN=Pkm PE=1 SV=4	Pkm	P52480	-0.5111	-0.7076	-0.6565	-0.625067	0.0001
RuvB-like 2 OS=Mus musculus OX=10090 GN=Ruvbl2 PE=1 SV=3	Ruvbl2	Q9WTM5	-0.2603	-0.5123	-1.0889	-0.6205	0.09
Basic leucine zipper and W2 domain-containing protein 1 OS=Mus musculus OX=10090 GN=Bzw1 PE=1 SV=1	Bzw1	Q9CQC6	-0.5361	-0.3773	-0.9333	-0.615567	0.016
Protein delta homolog 1 OS=Mus musculus OX=10090 GN=Dlk1 PE=1 SV=1	Dlk1	Q09163	-0.5368	-0.672	-0.6211	-0.609967	0.0001
60S ribosomal protein L24 OS=Mus musculus OX=10090 GN=Rpl24 PE=1 SV=2	Rpl24	Q8BP67	-0.4603	-0.6588	-0.7052	-0.6081	0.25
Acetyl-CoA acetyltransferase, mitochondrial OS=Mus musculus OX=10090 GN=Acat1 PE=1 SV=1	Acat1	Q8QZT1	-0.5858	-0.7442	-0.4922	-0.6074	0.0001
Prohibitin-2 OS=Mus musculus OX=10090 GN=Phb2 PE=1 SV=1	Phb2	O35129	-0.4396	-0.6702	-0.7084	-0.606067	0.0001
Dihydrolipoyllysine-residue succinyltransferase component of 2-oxoglutarate dehydrogenase complex, mitochondrial OS=Mus musculus OX=10090 GN=Dlst PE=1 SV=1	Dlst	Q9D2G2	-0.716	-0.487	-0.6046	-0.602533	0.00014
Clathrin light chain A OS=Mus musculus OX=10090 GN=Clta PE=1 SV=2	Clta	O08585	-1.3247	-0.5547	0.084	-0.598467	0.2
DNA replication licensing factor MCM6 OS=Mus musculus OX=10090 GN=Mcm6 PE=1 SV=1	Mcm6	P97311	0.2701	-0.9388	-1.1161	-0.594933	0.24
60S ribosomal protein L35a OS=Mus musculus OX=10090 GN=Rpl35a PE=1 SV=2	Rpl35a	O55142	-0.4475	-0.7142	-0.6097	-0.590467	0.0004
Inositol monophosphatase 1 OS=Mus musculus OX=10090 GN=Impa1 PE=1 SV=1	Impa1	O55023	-0.7838	-0.4165	-0.5692	-0.589833	0.0001
Protein NipSnap homolog 2 OS=Mus musculus OX=10090 GN=Nipsnap2 PE=1 SV=1	Nipsnap2	O55126	-1.6638	-0.0013	-0.0884	-0.5845	0.3
Hypoxia up-regulated protein 1 OS=Mus musculus OX=10090 GN=Hyou1 PE=1 SV=1	Hyou1	Q9JKR6	-0.6027	-0.603	-0.536	-0.580567	0.0001
Membrane-associated progesterone receptor component 1 OS=Mus musculus OX=10090 GN=Pgrmc1 PE=1 SV=4	Pgrmc1	O55022	-0.5999	-0.4069	-0.726	-0.5776	0.0034
Latexin OS=Mus musculus OX=10090 GN=Lxn PE=1 SV=2	Lxn	P70202	-0.5176	-0.682	-0.5293	-0.5763	0.015
Cysteine--tRNA ligase, cytoplasmic OS=Mus musculus OX=10090 GN=Cars1 PE=1 SV=2	Cars1	Q9ER72	-0.4634	-0.8238	-0.4345	-0.5739	0.051
Triosephosphate isomerase OS=Mus musculus OX=10090 GN=Tpi1 PE=1 SV=4	Tpi1	P17751	-0.5103	-0.6405	-0.5613	-0.5707	0.0001
28 kDa heat- and acid-stable phosphoprotein OS=Mus musculus OX=10090 GN=Pdap1 PE=1 SV=1	Pdap1	Q3UHX2	-0.7955	-0.0563	-0.8407	-0.564167	0.086
72 kDa type IV collagenase OS=Mus musculus OX=10090 GN=Mmp2 PE=1 SV=1	Mmp2	P33434	-0.6855	-0.6036	-0.3982	-0.562433	0.0028
Phosphate carrier protein, mitochondrial OS=Mus musculus OX=10090 GN=Slc25a3 PE=1 SV=1	Slc25a3	Q8VEM8	-1.1846	-0.2246	-0.2758	-0.561667	0.035
Protein S100-A6 OS=Mus musculus OX=10090 GN=S100a6 PE=1 SV=3	S100a6	P14069	-0.4837	-0.7408	-0.4476	-0.557367	0.00071
DNA damage-binding protein 1 OS=Mus musculus OX=10090 GN=Ddb1 PE=1 SV=2	Ddb1	Q3U1J4	-0.0932	-0.3876	-1.1904	-0.557067	0.22
Trifunctional purine biosynthetic protein adenosine-3 OS=Mus musculus OX=10090 GN=Gart PE=1 SV=3	Gart	Q64737	-0.3475	-1.0998	-0.2153	-0.5542	0.055
Aldo-keto reductase family 1 member A1 OS=Mus musculus OX=10090 GN=Akr1a1 PE=1 SV=3	Akr1a1	Q9JII6	-0.7223	-0.7499	-0.1831	-0.551767	0.0073
Cytochrome c, somatic OS=Mus musculus OX=10090 GN=Cycs PE=1 SV=2	Cycs	P62897	-0.5803	-0.5464	-0.5278	-0.5515	0.0001
Spermidine synthase OS=Mus musculus OX=10090 GN=Srm PE=1 SV=1	Srm	Q64674	-0.7014	-0.3177	-0.6318	-0.5503	0.051
Cathepsin Z OS=Mus musculus OX=10090 GN=Ctsz PE=1 SV=1	Ctsz	Q9WUU7	-0.5496	-0.5231	-0.5684	-0.547033	0.0001
Glucose-6-phosphate isomerase OS=Mus musculus OX=10090 GN=Gpi PE=1 SV=4	Gpi	P06745	-0.4443	-0.6555	-0.5356	-0.545133	0.0001
Bcl-2-like protein 13 OS=Mus musculus OX=10090 GN=Bcl2l13 PE=1 SV=2	Bcl2l13	P59017	-0.2764	-0.3959	-0.9429	-0.5384	0.059
Moesin OS=Mus musculus OX=10090 GN=Msn PE=1 SV=3	Msn	P26041	-0.4963	-0.5526	-0.5488	-0.532567	0.0001
Progranulin OS=Mus musculus OX=10090 GN=Grn PE=1 SV=2	Grn	P28798	-0.5336	-0.4616	-0.5931	-0.529433	0.0001
Fumarate hydratase, mitochondrial OS=Mus musculus OX=10090 GN=Fh PE=1 SV=3	Fh	P97807	-0.488	-0.5789	-0.5172	-0.528033	0.00084
Serine--tRNA ligase, cytoplasmic OS=Mus musculus OX=10090 GN=Sars1 PE=1 SV=3	Sars1	P26638	-0.6911	-0.6514	-0.206	-0.516167	0.00011
Galectin-9 OS=Mus musculus OX=10090 GN=Lgals9 PE=1 SV=1	Lgals9	O08573	-0.5381	-0.4316	-0.5779	-0.515867	0.0094
Membrane-associated progesterone receptor component 2 OS=Mus musculus OX=10090 GN=Pgrmc2 PE=1 SV=2	Pgrmc2	Q80UU9	-0.3895	-0.4438	-0.7137	-0.515667	0.0009
Ras-related protein Rab-6B OS=Mus musculus OX=10090 GN=Rab6b PE=1 SV=1	Rab6b	P61294	-0.4387	-0.5546	-0.5416	-0.511633	0.00015
Acetyl-CoA acetyltransferase, cytosolic OS=Mus musculus OX=10090 GN=Acat2 PE=1 SV=2	Acat2	Q8CAY6	-0.1286	-1.0566	-0.3405	-0.508567	0.035
Mitochondrial import receptor subunit TOM70 OS=Mus musculus OX=10090 GN=Tomm70 PE=1 SV=2	Tomm70	Q9CZW5	-0.491	-0.3787	-0.651	-0.5069	0.0037
MICOS complex subunit Mic27 OS=Mus musculus OX=10090 GN=Apool PE=1 SV=1	Apool	Q78IK4	-0.6889	-0.1865	-0.6448	-0.506733	0.021
Citrate synthase, mitochondrial OS=Mus musculus OX=10090 GN=Cs PE=1 SV=1	Cs	Q9CZU6	-0.2394	-0.5265	-0.7498	-0.505233	0.0001
ERO1-like protein alpha OS=Mus musculus OX=10090 GN=Ero1a PE=1 SV=2	Ero1a	Q8R180	-0.3772	-0.5118	-0.6233	-0.5041	0.00055
Mitochondrial 2-oxoglutarate/malate carrier protein OS=Mus musculus OX=10090 GN=Slc25a11 PE=1 SV=3	Slc25a11	Q9CR62	-1.1117	-0.169	-0.2291	-0.503267	0.12
Cystatin-B OS=Mus musculus OX=10090 GN=Cstb PE=1 SV=1	Cstb	Q62426	-0.4056	-0.6811	-0.4137	-0.500133	0.0025
T-complex protein 1 subunit theta OS=Mus musculus OX=10090 GN=Cct8 PE=1 SV=3	Cct8	P42932	-0.6034	-0.4608	-0.4235	-0.4959	0.0001
6-phosphogluconate dehydrogenase, decarboxylating OS=Mus musculus OX=10090 GN=Pgd PE=1 SV=3	Pgd	Q9DCD0	-0.3926	-0.4773	-0.6013	-0.4904	0.0001
Cytochrome c oxidase subunit 4 isoform 1, mitochondrial OS=Mus musculus OX=10090 GN=Cox4i1 PE=1 SV=2	Cox4i1	P19783	-0.4592	-0.6233	-0.3806	-0.4877	0.0017
Dipeptidyl peptidase 2 OS=Mus musculus OX=10090 GN=Dpp7 PE=1 SV=2	Dpp7	Q9ET22	-0.5798	-0.4935	-0.3813	-0.484867	0.0001
Adenylate kinase 2, mitochondrial OS=Mus musculus OX=10090 GN=Ak2 PE=1 SV=5	Ak2	Q9WTP6	-0.3335	-0.6002	-0.52	-0.484567	0.0001
TAR DNA-binding protein 43 OS=Mus musculus OX=10090 GN=Tardbp PE=1 SV=1	Tardbp	Q921F2	-0.7816	-0.0002	-0.6601	-0.480633	0.16
Proteasome activator complex subunit 1 OS=Mus musculus OX=10090 GN=Psme1 PE=1 SV=2	Psme1	P97371	-0.4574	-0.5315	-0.4382	-0.4757	0.0001
Cytochrome c oxidase subunit 2 OS=Mus musculus OX=10090 GN=Mtco2 PE=1 SV=1	Mtco2	P00405	-0.432	-0.5479	-0.4468	-0.475567	0.00087
Tricarboxylate transport protein, mitochondrial OS=Mus musculus OX=10090 GN=Slc25a1 PE=1 SV=1	Slc25a1	Q8JZU2	0.0055	-0.8174	-0.6086	-0.4735	0.037
Plasminogen activator inhibitor 1 RNA-binding protein OS=Mus musculus OX=10090 GN=Serbp1 PE=1 SV=2	Serbp1	Q9CY58	-0.4062	-0.4919	-0.5218	-0.4733	0.0001
60S ribosomal protein L37a OS=Mus musculus OX=10090 GN=Rpl37a PE=1 SV=2	Rpl37a	P61514	-0.4401	-0.5048	-0.4729	-0.4726	0.0001
Drebrin-like protein OS=Mus musculus OX=10090 GN=Dbnl PE=1 SV=2	Dbnl	Q62418	-0.5628	-0.5451	-0.306	-0.4713	0.0023
Serine hydroxymethyltransferase, mitochondrial OS=Mus musculus OX=10090 GN=Shmt2 PE=1 SV=1	Shmt2	Q9CZN7	-0.4028	-0.5052	-0.4913	-0.466433	0.0001
Lon protease homolog, mitochondrial OS=Mus musculus OX=10090 GN=Lonp1 PE=1 SV=2	Lonp1	Q8CGK3	-0.5802	-0.3571	-0.4577	-0.465	0.00081
40S ribosomal protein S19 OS=Mus musculus OX=10090 GN=Rps19 PE=1 SV=3	Rps19	Q9CZX8	-0.2823	-0.6698	-0.4325	-0.461533	0.00015
Adenosylhomocysteinase OS=Mus musculus OX=10090 GN=Ahcy PE=1 SV=3	Ahcy	P50247	-0.4565	-0.5479	-0.3768	-0.4604	0.0001
3-hydroxyisobutyrate dehydrogenase, mitochondrial OS=Mus musculus OX=10090 GN=Hibadh PE=1 SV=1	Hibadh	Q99L13	-0.272	-0.4138	-0.6933	-0.4597	0.002
Protein disulfide-isomerase A4 OS=Mus musculus OX=10090 GN=Pdia4 PE=1 SV=3	Pdia4	P08003	-0.2491	-0.4633	-0.6619	-0.4581	0.0001
2,4-dienoyl-CoA reductase, mitochondrial OS=Mus musculus OX=10090 GN=Decr1 PE=1 SV=1	Decr1	Q9CQ62	-0.2899	-0.8742	-0.2072	-0.4571	0.23
40S ribosomal protein S18 OS=Mus musculus OX=10090 GN=Rps18 PE=1 SV=3	Rps18	P62270	-0.7634	-0.2553	-0.3494	-0.456033	0.011
N-acetylglucosamine-6-sulfatase OS=Mus musculus OX=10090 GN=Gns PE=1 SV=1	Gns	Q8BFR4	-0.6523	-0.4485	-0.2669	-0.4559	0.00021
Annexin A5 OS=Mus musculus OX=10090 GN=Anxa5 PE=1 SV=1	Anxa5	P48036	-0.489	-0.4544	-0.4211	-0.454833	0.0001
Proteasome activator complex subunit 2 OS=Mus musculus OX=10090 GN=Psme2 PE=1 SV=4	Psme2	P97372	-0.4136	-0.4878	-0.454	-0.4518	0.00045
Pituitary tumor-transforming gene 1 protein-interacting protein OS=Mus musculus OX=10090 GN=Pttg1ip PE=1 SV=1	Pttg1ip	Q8R143	-0.8858	-0.3904	-0.079	-0.451733	0.077
Bifunctional purine biosynthesis protein ATIC OS=Mus musculus OX=10090 GN=Atic PE=1 SV=2	Atic	Q9CWJ9	-0.5114	-0.507	-0.3345	-0.450967	0.0001
PRA1 family protein 3 OS=Mus musculus OX=10090 GN=Arl6ip5 PE=1 SV=2	Arl6ip5	Q8R5J9	-0.0024	-0.7348	-0.6092	-0.4488	0.12
Medium-chain acyl-CoA ligase ACSF2, mitochondrial OS=Mus musculus OX=10090 GN=Acsf2 PE=1 SV=1	Acsf2	Q8VCW8	-0.2553	-0.4195	-0.6706	-0.448467	0.011
Lactadherin OS=Mus musculus OX=10090 GN=Mfge8 PE=1 SV=3	Mfge8	P21956	-0.5401	-0.2195	-0.5755	-0.445033	0.28
26S proteasome regulatory subunit 4 OS=Mus musculus OX=10090 GN=Psmc1 PE=1 SV=1	Psmc1	P62192	-0.3286	-0.7958	-0.2092	-0.444533	0.076
Sarcoplasmic/endoplasmic reticulum calcium ATPase 2 OS=Mus musculus OX=10090 GN=Atp2a2 PE=1 SV=2	Atp2a2	O55143	-0.6229	-0.3234	-0.382	-0.442767	0.0041
Enoyl-CoA delta isomerase 1, mitochondrial OS=Mus musculus OX=10090 GN=Eci1 PE=1 SV=2	Eci1	P42125	-0.3468	-0.3661	-0.6097	-0.440867	0.0014
ADP/ATP translocase 1 OS=Mus musculus OX=10090 GN=Slc25a4 PE=1 SV=4	Slc25a4	P48962	-0.5754	-0.343	-0.3987	-0.439033	0.0001
40S ribosomal protein S24 OS=Mus musculus OX=10090 GN=Rps24 PE=1 SV=1	Rps24	P62849	-0.2979	-0.2245	-0.7758	-0.432733	0.043
T-complex protein 1 subunit eta OS=Mus musculus OX=10090 GN=Cct7 PE=1 SV=1	Cct7	P80313	-0.3213	-0.5679	-0.3945	-0.4279	0.0001
60S ribosomal protein L13a OS=Mus musculus OX=10090 GN=Rpl13a PE=1 SV=4	Rpl13a	P19253	-0.3376	-0.3675	-0.5709	-0.425333	0.0062
High mobility group protein HMGI-C OS=Mus musculus OX=10090 GN=Hmga2 PE=1 SV=1	Hmga2	P52927	0.0871	-0.8146	-0.5352	-0.4209	0.025
Heat shock protein HSP 90-alpha OS=Mus musculus OX=10090 GN=Hsp90aa1 PE=1 SV=4	Hsp90aa1	P07901	-0.466	-0.4183	-0.3728	-0.419033	0.0001
Pleckstrin homology domain-containing family O member 2 OS=Mus musculus OX=10090 GN=Plekho2 PE=1 SV=1	Plekho2	Q8K124	-0.187	-0.3365	-0.7296	-0.4177	0.11
40S ribosomal protein S11 OS=Mus musculus OX=10090 GN=Rps11 PE=1 SV=3	Rps11	P62281	-0.3712	-0.5271	-0.3534	-0.417233	0.0001
T-complex protein 1 subunit zeta OS=Mus musculus OX=10090 GN=Cct6a PE=1 SV=3	Cct6a	P80317	-0.4214	-0.3041	-0.5213	-0.4156	0.0001
GrpE protein homolog 1, mitochondrial OS=Mus musculus OX=10090 GN=Grpel1 PE=1 SV=1	Grpel1	Q99LP6	-0.2257	-0.4386	-0.5787	-0.414333	0.00061
40S ribosomal protein S3a OS=Mus musculus OX=10090 GN=Rps3a PE=1 SV=3	Rps3a	P97351	-0.4737	-0.2835	-0.4835	-0.413567	0.0001
Beta-hexosaminidase subunit beta OS=Mus musculus OX=10090 GN=Hexb PE=1 SV=2	Hexb	P20060	-0.6029	-0.4752	-0.1592	-0.412433	0.0015
40S ribosomal protein S8 OS=Mus musculus OX=10090 GN=Rps8 PE=1 SV=2	Rps8	P62242	-0.6981	-0.2886	-0.248	-0.411567	0.0077
Aconitate hydratase, mitochondrial OS=Mus musculus OX=10090 GN=Aco2 PE=1 SV=1	Aco2	Q99KI0	-0.5011	-0.3704	-0.3629	-0.411467	0.0001
Transketolase OS=Mus musculus OX=10090 GN=Tkt PE=1 SV=1	Tkt	P40142	-0.3756	-0.2977	-0.553	-0.408767	0.0004
Aminoacyl tRNA synthase complex-interacting multifunctional protein 1 OS=Mus musculus OX=10090 GN=Aimp1 PE=1 SV=2	Aimp1	P31230	-0.9323	-0.8491	0.5585	-0.407633	0.45
Heterogeneous nuclear ribonucleoproteins A2/B1 OS=Mus musculus OX=10090 GN=Hnrnpa2b1 PE=1 SV=2	Hnrnpa2b1	O88569	-0.1385	-0.6255	-0.4549	-0.4063	0.0009
NEDD8-activating enzyme E1 catalytic subunit OS=Mus musculus OX=10090 GN=Uba3 PE=1 SV=2	Uba3	Q8C878	-0.2721	-0.6054	-0.3393	-0.4056	0.0021
Ubiquinone biosynthesis protein COQ9, mitochondrial OS=Mus musculus OX=10090 GN=Coq9 PE=1 SV=1	Coq9	Q8K1Z0	-0.0963	-0.1704	-0.9491	-0.405267	0.18
Glyceraldehyde-3-phosphate dehydrogenase OS=Mus musculus OX=10090 GN=Gapdh PE=1 SV=2	Gapdh	P16858	-0.3739	-0.4755	-0.3539	-0.4011	0.0001
Caprin-1 OS=Mus musculus OX=10090 GN=Caprin1 PE=1 SV=2	Caprin1	Q60865	-0.9542	-0.1862	-0.0613	-0.400567	0.22
Ubiquitin carboxyl-terminal hydrolase 14 OS=Mus musculus OX=10090 GN=Usp14 PE=1 SV=3	Usp14	Q9JMA1	0.1239	-0.1847	-1.1339	-0.398233	0.38
Ribose-phosphate pyrophosphokinase 2 OS=Mus musculus OX=10090 GN=Prps2 PE=1 SV=4	Prps2	Q9CS42	-0.8538	-0.2215	-0.1184	-0.3979	0.11
Peroxiredoxin-2 OS=Mus musculus OX=10090 GN=Prdx2 PE=1 SV=3	Prdx2	Q61171	-0.3663	-0.5753	-0.2458	-0.3958	0.0001
NSFL1 cofactor p47 OS=Mus musculus OX=10090 GN=Nsfl1c PE=1 SV=1	Nsfl1c	Q9CZ44	-0.5349	-0.549	-0.1015	-0.395133	0.069
Proteasome subunit beta type-3 OS=Mus musculus OX=10090 GN=Psmb3 PE=1 SV=1	Psmb3	Q9R1P1	-0.3986	-0.3164	-0.464	-0.393	0.00077
Alpha-enolase OS=Mus musculus OX=10090 GN=Eno1 PE=1 SV=3	Eno1	P17182	-0.3713	-0.4307	-0.3735	-0.391833	0.0001
Glutathione S-transferase A4 OS=Mus musculus OX=10090 GN=Gsta4 PE=1 SV=3	Gsta4	P24472	-0.293	-0.5621	-0.3172	-0.390767	0.0074
DnaJ homolog subfamily C member 10 OS=Mus musculus OX=10090 GN=Dnajc10 PE=1 SV=2	Dnajc10	Q9DC23	-0.8103	-0.5605	0.2029	-0.3893	0.27
GTP-binding nuclear protein Ran OS=Mus musculus OX=10090 GN=Ran PE=1 SV=3	Ran	P62827	-0.362	-0.611	-0.194	-0.389	0.0001
Interferon-induced transmembrane protein 3 OS=Mus musculus OX=10090 GN=Ifitm3 PE=1 SV=1	Ifitm3	Q9CQW9	-0.4374	-0.4782	-0.2428	-0.386133	0.00092
Annexin A4 OS=Mus musculus OX=10090 GN=Anxa4 PE=1 SV=4	Anxa4	P97429	-0.4518	-0.2972	-0.4044	-0.384467	0.0001
Calreticulin OS=Mus musculus OX=10090 GN=Calr PE=1 SV=1	Calr	P14211	-0.4456	-0.229	-0.4768	-0.3838	0.0001
eIF-2-alpha kinase activator GCN1 OS=Mus musculus OX=10090 GN=Gcn1 PE=1 SV=1	Gcn1	E9PVA8	-0.3109	-0.0981	-0.7417	-0.383567	0.11
26S proteasome regulatory subunit 10B OS=Mus musculus OX=10090 GN=Psmc6 PE=1 SV=1	Psmc6	P62334	-0.3203	-0.3193	-0.51	-0.3832	0.029
40S ribosomal protein S28 OS=Mus musculus OX=10090 GN=Rps28 PE=1 SV=1	Rps28	P62858	-0.382	-0.4213	-0.3431	-0.382133	0.0001
Glutathione S-transferase Mu 1 OS=Mus musculus OX=10090 GN=Gstm1 PE=1 SV=2	Gstm1	P10649	-0.338	-0.6289	-0.1787	-0.381867	0.058
Protein transport protein Sec61 subunit beta OS=Mus musculus OX=10090 GN=Sec61b PE=1 SV=3	Sec61b	Q9CQS8	-0.2943	-0.2132	-0.6374	-0.381633	0.043
Succinyl-CoA:3-ketoacid coenzyme A transferase 1, mitochondrial OS=Mus musculus OX=10090 GN=Oxct1 PE=1 SV=1	Oxct1	Q9D0K2	-0.279	-0.3806	-0.481	-0.3802	0.0001
Erlin-2 OS=Mus musculus OX=10090 GN=Erlin2 PE=1 SV=1	Erlin2	Q8BFZ9	-0.4199	-0.4681	-0.2521	-0.380033	0.014
Dihydrolipoyllysine-residue acetyltransferase component of pyruvate dehydrogenase complex, mitochondrial OS=Mus musculus OX=10090 GN=Dlat PE=1 SV=2	Dlat	Q8BMF4	-0.5788	-0.1952	-0.3656	-0.379867	0.044
Ubiquitin-associated protein 2-like OS=Mus musculus OX=10090 GN=Ubap2l PE=1 SV=1	Ubap2l	Q80X50	-0.239	-0.857	-0.0434	-0.3798	0.071
V-type proton ATPase subunit E 1 OS=Mus musculus OX=10090 GN=Atp6v1e1 PE=1 SV=2	Atp6v1e1	P50518	0.1185	-0.7275	-0.5251	-0.378033	0.44
Glutamate dehydrogenase 1, mitochondrial OS=Mus musculus OX=10090 GN=Glud1 PE=1 SV=1	Glud1	P26443	-0.4496	-0.3716	-0.3113	-0.3775	0.00015
Vesicle-associated membrane protein 7 OS=Mus musculus OX=10090 GN=Vamp7 PE=1 SV=1	Vamp7	P70280	-0.4922	-0.3189	-0.3209	-0.377333	0.0028
Epididymis-specific alpha-mannosidase OS=Mus musculus OX=10090 GN=Man2b2 PE=1 SV=2	Man2b2	O54782	-0.1623	-0.5524	-0.4119	-0.375533	0.33
Beta-glucuronidase OS=Mus musculus OX=10090 GN=Gusb PE=1 SV=2	Gusb	P12265	-0.44	-0.3951	-0.2849	-0.373333	0.035
60S ribosomal protein L34 OS=Mus musculus OX=10090 GN=Rpl34 PE=1 SV=2	Rpl34	Q9D1R9	-0.4321	-0.2995	-0.3812	-0.370933	0.0001
40S ribosomal protein S12 OS=Mus musculus OX=10090 GN=Rps12 PE=1 SV=2	Rps12	P63323	-0.503	-0.2567	-0.351	-0.370233	0.0001
V-type proton ATPase catalytic subunit A OS=Mus musculus OX=10090 GN=Atp6v1a PE=1 SV=2	Atp6v1a	P50516	-0.4417	-0.2964	-0.3719	-0.37	0.0001
Peroxiredoxin-6 OS=Mus musculus OX=10090 GN=Prdx6 PE=1 SV=3	Prdx6	O08709	0.0224	-0.5674	-0.5543	-0.366433	0.13
60S ribosomal protein L11 OS=Mus musculus OX=10090 GN=Rpl11 PE=1 SV=4	Rpl11	Q9CXW4	-0.5582	-0.4089	-0.1273	-0.3648	0.092
Glutathione S-transferase Mu 2 OS=Mus musculus OX=10090 GN=Gstm2 PE=1 SV=2	Gstm2	P15626	-0.5246	-0.0773	-0.49	-0.363967	0.0011
Glutamine--fructose-6-phosphate aminotransferase [isomerizing] 1 OS=Mus musculus OX=10090 GN=Gfpt1 PE=1 SV=3	Gfpt1	P47856	-0.4075	-0.2885	-0.3893	-0.361767	0.00049
Arginine--tRNA ligase, cytoplasmic OS=Mus musculus OX=10090 GN=Rars1 PE=1 SV=2	Rars1	Q9D0I9	-0.1631	-0.3685	-0.5529	-0.3615	0.0079
Cytochrome b5 type B OS=Mus musculus OX=10090 GN=Cyb5b PE=1 SV=1	Cyb5b	Q9CQX2	-0.4501	-0.3776	-0.256	-0.361233	0.0007
60S ribosomal protein L8 OS=Mus musculus OX=10090 GN=Rpl8 PE=1 SV=2	Rpl8	P62918	-0.3445	-0.5049	-0.2334	-0.360933	0.00033
U6 snRNA-associated Sm-like protein LSm8 OS=Mus musculus OX=10090 GN=Lsm8 PE=1 SV=3	Lsm8	Q6ZWM4	0.0552	-0.7265	-0.4072	-0.3595	0.19
Tetraspanin-6 OS=Mus musculus OX=10090 GN=Tspan6 PE=1 SV=1	Tspan6	O70401	-0.2576	-0.2759	-0.5443	-0.359267	0.012
60S ribosomal protein L10a OS=Mus musculus OX=10090 GN=Rpl10a PE=1 SV=3	Rpl10a	P53026	-0.3376	-0.5128	-0.2255	-0.358633	0.0001
26S proteasome non-ATPase regulatory subunit 1 OS=Mus musculus OX=10090 GN=Psmd1 PE=1 SV=1	Psmd1	Q3TXS7	-0.2168	-0.5159	-0.3397	-0.357467	0.0039
Eukaryotic translation initiation factor 2 subunit 1 OS=Mus musculus OX=10090 GN=Eif2s1 PE=1 SV=3	Eif2s1	Q6ZWX6	-0.3488	-0.3023	-0.4189	-0.356667	0.0017
ATP synthase subunit alpha, mitochondrial OS=Mus musculus OX=10090 GN=Atp5f1a PE=1 SV=1	Atp5f1a	Q03265	-0.2147	-0.3553	-0.4956	-0.3552	0.0001
Trifunctional enzyme subunit alpha, mitochondrial OS=Mus musculus OX=10090 GN=Hadha PE=1 SV=1	Hadha	Q8BMS1	-0.2019	-0.3893	-0.4709	-0.354033	0.0001
L-lactate dehydrogenase A chain OS=Mus musculus OX=10090 GN=Ldha PE=1 SV=3	Ldha	P06151	-0.2709	-0.4102	-0.3754	-0.352167	0.0001
Malate dehydrogenase, cytoplasmic OS=Mus musculus OX=10090 GN=Mdh1 PE=1 SV=3	Mdh1	P14152	-0.1841	-0.4512	-0.4164	-0.350567	0.0001
ADP-ribosylation factor 5 OS=Mus musculus OX=10090 GN=Arf5 PE=1 SV=2	Arf5	P84084	-0.0451	-0.9185	-0.0845	-0.349367	0.28
Leucine-rich repeat-containing protein 59 OS=Mus musculus OX=10090 GN=Lrrc59 PE=1 SV=1	Lrrc59	Q922Q8	-0.2845	-0.3212	-0.4423	-0.349333	0.0001
Fibronectin OS=Mus musculus OX=10090 GN=Fn1 PE=1 SV=4	Fn1	P11276	-0.2547	-0.4311	-0.3613	-0.349033	0.0001
Proteasome subunit alpha type-2 OS=Mus musculus OX=10090 GN=Psma2 PE=1 SV=3	Psma2	P49722	-0.384	-0.2535	-0.4073	-0.348267	0.0001
Peroxiredoxin-1 OS=Mus musculus OX=10090 GN=Prdx1 PE=1 SV=1	Prdx1	P35700	-0.3354	-0.5963	-0.1026	-0.344767	0.0093
Pyruvate dehydrogenase E1 component subunit alpha, somatic form, mitochondrial OS=Mus musculus OX=10090 GN=Pdha1 PE=1 SV=1	Pdha1	P35486	-0.0261	-0.9172	-0.0861	-0.343133	0.15
Myc box-dependent-interacting protein 1 OS=Mus musculus OX=10090 GN=Bin1 PE=1 SV=1	Bin1	O08539	-0.2343	-0.5826	-0.2066	-0.341167	0.012
60S ribosomal protein L7a OS=Mus musculus OX=10090 GN=Rpl7a PE=1 SV=2	Rpl7a	P12970	-0.4871	-0.341	-0.1953	-0.341133	0.0001
Retinoid-inducible serine carboxypeptidase OS=Mus musculus OX=10090 GN=Scpep1 PE=1 SV=2	Scpep1	Q920A5	-0.0788	-0.6482	-0.2955	-0.340833	0.017
Short/branched chain specific acyl-CoA dehydrogenase, mitochondrial OS=Mus musculus OX=10090 GN=Acadsb PE=1 SV=1	Acadsb	Q9DBL1	-0.3556	-0.2679	-0.3989	-0.3408	0.17
Heme oxygenase 1 OS=Mus musculus OX=10090 GN=Hmox1 PE=1 SV=1	Hmox1	P14901	0.0679	-0.4034	-0.6844	-0.339967	0.012
Small glutamine-rich tetratricopeptide repeat-containing protein alpha OS=Mus musculus OX=10090 GN=Sgta PE=1 SV=2	Sgta	Q8BJU0	0.4097	-1.3759	-0.0517	-0.3393	0.74
ATPase GET3 OS=Mus musculus OX=10090 GN=Get3 PE=1 SV=2	Get3	O54984	-0.5028	-0.4024	-0.1107	-0.338633	0.054
Homer protein homolog 3 OS=Mus musculus OX=10090 GN=Homer3 PE=1 SV=2	Homer3	Q99JP6	0.5354	-0.4728	-1.0765	-0.337967	0.51
Ubiquitin-conjugating enzyme E2 K OS=Mus musculus OX=10090 GN=Ube2k PE=1 SV=3	Ube2k	P61087	-0.0734	-0.5971	-0.3411	-0.3372	0.31
60S ribosomal protein L15 OS=Mus musculus OX=10090 GN=Rpl15 PE=1 SV=4	Rpl15	Q9CZM2	-0.4471	-0.4286	-0.1309	-0.335533	0.035
Proteasome subunit alpha type-3 OS=Mus musculus OX=10090 GN=Psma3 PE=1 SV=3	Psma3	O70435	-0.3002	-0.3887	-0.3064	-0.331767	0.0001
Probable ubiquitin carboxyl-terminal hydrolase FAF-X OS=Mus musculus OX=10090 GN=Usp9x PE=1 SV=2	Usp9x	P70398	-0.2471	-0.5173	-0.2287	-0.331033	0.00066
Puromycin-sensitive aminopeptidase OS=Mus musculus OX=10090 GN=Npepps PE=1 SV=2	Npepps	Q11011	-0.5335	-0.1618	-0.2967	-0.330667	0.012
Proliferation-associated protein 2G4 OS=Mus musculus OX=10090 GN=Pa2g4 PE=1 SV=3	Pa2g4	P50580	-0.1517	-0.3995	-0.4397	-0.3303	0.0015
Isocitrate dehydrogenase [NADP] cytoplasmic OS=Mus musculus OX=10090 GN=Idh1 PE=1 SV=2	Idh1	O88844	-0.2715	-0.4081	-0.3112	-0.330267	0.0001
Heterogeneous nuclear ribonucleoprotein U OS=Mus musculus OX=10090 GN=Hnrnpu PE=1 SV=1	Hnrnpu	Q8VEK3	-0.4156	-0.3893	-0.1857	-0.3302	0.0016
Prosaposin OS=Mus musculus OX=10090 GN=Psap PE=1 SV=2	Psap	Q61207	-0.4196	-0.4151	-0.1508	-0.3285	0.0001
40S ribosomal protein S17 OS=Mus musculus OX=10090 GN=Rps17 PE=1 SV=2	Rps17	P63276	-0.2054	-0.448	-0.3306	-0.328	0.005
Leucine--tRNA ligase, cytoplasmic OS=Mus musculus OX=10090 GN=Lars1 PE=1 SV=2	Lars1	Q8BMJ2	-0.4192	-0.568	0.0136	-0.324533	0.16
Nuclear migration protein nudC OS=Mus musculus OX=10090 GN=Nudc PE=1 SV=1	Nudc	O35685	-0.2639	-0.6933	-0.0137	-0.323633	0.049
Thyroid hormone receptor-associated protein 3 OS=Mus musculus OX=10090 GN=Thrap3 PE=1 SV=1	Thrap3	Q569Z6	-0.5576	-0.1502	-0.2574	-0.321733	0.26
Coatomer subunit beta' OS=Mus musculus OX=10090 GN=Copb2 PE=1 SV=2	Copb2	O55029	-0.281	-0.3813	-0.2973	-0.319867	0.027
Thioredoxin-dependent peroxide reductase, mitochondrial OS=Mus musculus OX=10090 GN=Prdx3 PE=1 SV=1	Prdx3	P20108	-0.2235	-0.3437	-0.3898	-0.319	0.00057
Asparagine synthetase [glutamine-hydrolyzing] OS=Mus musculus OX=10090 GN=Asns PE=1 SV=3	Asns	Q61024	-0.5048	-0.3529	-0.096	-0.3179	0.11
Peptidyl-prolyl cis-trans isomerase B OS=Mus musculus OX=10090 GN=Ppib PE=1 SV=2	Ppib	P24369	-0.2166	-0.2676	-0.4621	-0.315433	0.0001
Phosphoribosyl pyrophosphate synthase-associated protein 2 OS=Mus musculus OX=10090 GN=Prpsap2 PE=1 SV=1	Prpsap2	Q8R574	-0.6594	0.308	-0.5948	-0.3154	0.37
Phosphoribosyl pyrophosphate synthase-associated protein 1 OS=Mus musculus OX=10090 GN=Prpsap1 PE=1 SV=1	Prpsap1	Q9D0M1	-0.2106	-0.2636	-0.47	-0.314733	0.0041
Elongation factor Tu, mitochondrial OS=Mus musculus OX=10090 GN=Tufm PE=1 SV=1	Tufm	Q8BFR5	-0.332	-0.1683	-0.4434	-0.314567	0.0001
60S ribosomal protein L6 OS=Mus musculus OX=10090 GN=Rpl6 PE=1 SV=3	Rpl6	P47911	-0.2327	-0.3751	-0.3345	-0.3141	0.0002
Heterogeneous nuclear ribonucleoprotein Q OS=Mus musculus OX=10090 GN=Syncrip PE=1 SV=2	Syncrip	Q7TMK9	0.0397	-0.8702	-0.1118	-0.3141	0.17
T-complex protein 1 subunit delta OS=Mus musculus OX=10090 GN=Cct4 PE=1 SV=3	Cct4	P80315	-0.2649	-0.3275	-0.3386	-0.310333	0.0022
Rab GDP dissociation inhibitor alpha OS=Mus musculus OX=10090 GN=Gdi1 PE=1 SV=3	Gdi1	P50396	-0.4977	-0.12	-0.3128	-0.310167	0.014
Carboxypeptidase Q OS=Mus musculus OX=10090 GN=Cpq PE=1 SV=1	Cpq	Q9WVJ3	-0.1562	-0.6804	-0.0873	-0.307967	0.077
40S ribosomal protein S26 OS=Mus musculus OX=10090 GN=Rps26 PE=1 SV=3	Rps26	P62855	-0.3284	-0.4887	-0.1061	-0.307733	0.089
Peroxiredoxin-5, mitochondrial OS=Mus musculus OX=10090 GN=Prdx5 PE=1 SV=2	Prdx5	P99029	-0.3665	-0.1236	-0.43	-0.3067	0.02
Parkinson disease protein 7 homolog OS=Mus musculus OX=10090 GN=Park7 PE=1 SV=1	Park7	Q99LX0	-0.1048	-0.4966	-0.3167	-0.306033	0.0042
40S ribosomal protein S13 OS=Mus musculus OX=10090 GN=Rps13 PE=1 SV=2	Rps13	P62301	-0.2648	-0.2497	-0.3963	-0.3036	0.016
60S acidic ribosomal protein P0 OS=Mus musculus OX=10090 GN=Rplp0 PE=1 SV=3	Rplp0	P14869	-0.2948	-0.236	-0.3797	-0.3035	0.00022
Protein CDV3 OS=Mus musculus OX=10090 GN=Cdv3 PE=1 SV=2	Cdv3	Q4VAA2	-0.2226	-0.4128	-0.2743	-0.303233	0.00077
Endoplasmin OS=Mus musculus OX=10090 GN=Hsp90b1 PE=1 SV=2	Hsp90b1	P08113	-0.198	-0.2293	-0.474	-0.300433	0.0001
Microtubule-associated protein RP/EB family member 1 OS=Mus musculus OX=10090 GN=Mapre1 PE=1 SV=3	Mapre1	Q61166	-0.269	-0.3285	-0.3011	-0.299533	0.018
Ubiquitin domain-containing protein UBFD1 OS=Mus musculus OX=10090 GN=Ubfd1 PE=1 SV=2	Ubfd1	Q78JW9	-0.5092	-0.2551	-0.1231	-0.2958	0.059
3-ketoacyl-CoA thiolase, mitochondrial OS=Mus musculus OX=10090 GN=Acaa2 PE=1 SV=3	Acaa2	Q8BWT1	-0.2678	-0.1962	-0.4201	-0.2947	0.0001
Methionine aminopeptidase 2 OS=Mus musculus OX=10090 GN=Metap2 PE=1 SV=1	Metap2	O08663	-0.4505	-0.3776	-0.0556	-0.294567	0.072
T-complex protein 1 subunit gamma OS=Mus musculus OX=10090 GN=Cct3 PE=1 SV=1	Cct3	P80318	-0.1964	-0.3564	-0.3274	-0.2934	0.0005
Cytochrome b-c1 complex subunit 2, mitochondrial OS=Mus musculus OX=10090 GN=Uqcrc2 PE=1 SV=1	Uqcrc2	Q9DB77	-0.1945	-0.3103	-0.3748	-0.2932	0.0001
60S ribosomal protein L23a OS=Mus musculus OX=10090 GN=Rpl23a PE=1 SV=1	Rpl23a	P62751	-0.3014	-0.3023	-0.2715	-0.291733	0.00075
Thioredoxin OS=Mus musculus OX=10090 GN=Txn PE=1 SV=3	Txn	P10639	-0.4389	-0.3861	-0.0487	-0.291233	0.0076
Calcium-binding mitochondrial carrier protein SCaMC-1 OS=Mus musculus OX=10090 GN=Slc25a24 PE=1 SV=1	Slc25a24	Q8BMD8	-0.7206	-0.3197	0.1689	-0.290467	0.0013
ATP synthase subunit d, mitochondrial OS=Mus musculus OX=10090 GN=Atp5pd PE=1 SV=3	Atp5pd	Q9DCX2	-0.2178	-0.2995	-0.3518	-0.2897	0.0001
Eukaryotic translation initiation factor 3 subunit J-A OS=Mus musculus OX=10090 GN=Eif3j1 PE=2 SV=1	Eif3j1	Q3UGC7	-0.353	-0.3325	-0.178	-0.287833	0.00017
AP-1 complex subunit gamma-1 OS=Mus musculus OX=10090 GN=Ap1g1 PE=1 SV=3	Ap1g1	P22892	-0.279	-0.3645	-0.2178	-0.2871	0.16
Phosphoacetylglucosamine mutase OS=Mus musculus OX=10090 GN=Pgm3 PE=1 SV=1	Pgm3	Q9CYR6	-0.4897	-0.2354	-0.1348	-0.286633	0.0078
60S ribosomal protein L18a OS=Mus musculus OX=10090 GN=Rpl18a PE=1 SV=1	Rpl18a	P62717	-0.2528	-0.3767	-0.2293	-0.286267	0.0001
Heterogeneous nuclear ribonucleoprotein L OS=Mus musculus OX=10090 GN=Hnrnpl PE=1 SV=2	Hnrnpl	Q8R081	-0.3975	-0.2368	-0.2233	-0.285867	0.21
T-complex protein 1 subunit beta OS=Mus musculus OX=10090 GN=Cct2 PE=1 SV=4	Cct2	P80314	-0.35	-0.3475	-0.1565	-0.284667	0.019
V-type proton ATPase subunit B, brain isoform OS=Mus musculus OX=10090 GN=Atp6v1b2 PE=1 SV=1	Atp6v1b2	P62814	-0.5391	-0.0629	-0.2476	-0.2832	0.00022
Receptor of activated protein C kinase 1 OS=Mus musculus OX=10090 GN=Rack1 PE=1 SV=3	Rack1	P68040	-0.2996	-0.3203	-0.227	-0.2823	0.0001
T-complex protein 1 subunit alpha OS=Mus musculus OX=10090 GN=Tcp1 PE=1 SV=3	Tcp1	P11983	-0.1401	-0.2963	-0.4063	-0.2809	0.0049
60S ribosomal protein L31 OS=Mus musculus OX=10090 GN=Rpl31 PE=1 SV=1	Rpl31	P62900	-0.2288	-0.4217	-0.1919	-0.2808	0.026
Adenylosuccinate lyase OS=Mus musculus OX=10090 GN=Adsl PE=1 SV=2	Adsl	P54822	-0.4235	-0.147	-0.2663	-0.278933	0.0016
40S ribosomal protein SA OS=Mus musculus OX=10090 GN=Rpsa PE=1 SV=4	Rpsa	P14206	-0.0855	-0.2936	-0.4573	-0.2788	0.01
40S ribosomal protein S9 OS=Mus musculus OX=10090 GN=Rps9 PE=1 SV=3	Rps9	Q6ZWN5	-0.1641	-0.2862	-0.3838	-0.278033	0.0001
Serine/threonine-protein kinase DCLK1 OS=Mus musculus OX=10090 GN=Dclk1 PE=1 SV=1	Dclk1	Q9JLM8	-0.3661	-0.1932	-0.2684	-0.2759	0.18
60S ribosomal protein L28 OS=Mus musculus OX=10090 GN=Rpl28 PE=1 SV=2	Rpl28	P41105	-0.3655	-0.3083	-0.1522	-0.275333	0.00021
Protein flightless-1 homolog OS=Mus musculus OX=10090 GN=Flii PE=1 SV=1	Flii	Q9JJ28	-0.2602	-0.35	-0.2141	-0.274767	0.0023
Protein SGT1 homolog OS=Mus musculus OX=10090 GN=Sugt1 PE=1 SV=3	Sugt1	Q9CX34	-0.0176	-0.7571	-0.0489	-0.274533	0.32
Elongation factor 1-beta OS=Mus musculus OX=10090 GN=Eef1b PE=1 SV=5	Eef1b	O70251	0.1103	-0.5974	-0.336	-0.274367	0.36
Enoyl-CoA hydratase, mitochondrial OS=Mus musculus OX=10090 GN=Echs1 PE=1 SV=1	Echs1	Q8BH95	0.0615	-0.2734	-0.6071	-0.273	0.004
Proteasome subunit alpha type-6 OS=Mus musculus OX=10090 GN=Psma6 PE=1 SV=1	Psma6	Q9QUM9	-0.4064	-0.1166	-0.2935	-0.272167	0.00034
Serpin B6 OS=Mus musculus OX=10090 GN=Serpinb6 PE=1 SV=1	Serpinb6	Q60854	-0.4708	-0.2796	-0.0653	-0.2719	0.018
Cytochrome b5 OS=Mus musculus OX=10090 GN=Cyb5a PE=1 SV=2	Cyb5a	P56395	0.179	-0.485	-0.5071	-0.271033	0.14
60S ribosomal protein L13 OS=Mus musculus OX=10090 GN=Rpl13 PE=1 SV=3	Rpl13	P47963	-0.2573	-0.3748	-0.1759	-0.269333	0.0044
Translationally-controlled tumor protein OS=Mus musculus OX=10090 GN=Tpt1 PE=1 SV=1	Tpt1	P63028	-0.2466	-0.2106	-0.3507	-0.2693	0.001
60S ribosomal protein L3 OS=Mus musculus OX=10090 GN=Rpl3 PE=1 SV=3	Rpl3	P27659	-0.0873	-0.5061	-0.2132	-0.268867	0.027
Actin-related protein 2/3 complex subunit 3 OS=Mus musculus OX=10090 GN=Arpc3 PE=1 SV=3	Arpc3	Q9JM76	-0.1821	-0.3679	-0.2544	-0.268133	0.011
Nucleoside diphosphate kinase B OS=Mus musculus OX=10090 GN=Nme2 PE=1 SV=1	Nme2	Q01768	-0.1109	-0.4404	-0.251	-0.267433	0.013
ATP synthase subunit O, mitochondrial OS=Mus musculus OX=10090 GN=Atp5po PE=1 SV=1	Atp5po	Q9DB20	-0.1191	-0.5031	-0.18	-0.2674	0.094
Protein disulfide-isomerase A6 OS=Mus musculus OX=10090 GN=Pdia6 PE=1 SV=3	Pdia6	Q922R8	-0.1381	-0.3051	-0.3544	-0.265867	0.011
Phosphoglycerate kinase 1 OS=Mus musculus OX=10090 GN=Pgk1 PE=1 SV=4	Pgk1	P09411	-0.3059	-0.1903	-0.3013	-0.265833	0.0001
40S ribosomal protein S25 OS=Mus musculus OX=10090 GN=Rps25 PE=1 SV=1	Rps25	P62852	-0.1743	-0.3063	-0.3165	-0.2657	0.0001
40S ribosomal protein S16 OS=Mus musculus OX=10090 GN=Rps16 PE=1 SV=4	Rps16	P14131	-0.3293	-0.1338	-0.3291	-0.264067	0.0017
40S ribosomal protein S5 OS=Mus musculus OX=10090 GN=Rps5 PE=1 SV=3	Rps5	P97461	-0.3808	-0.1963	-0.2115	-0.262867	0.0015
Phospholipid phosphatase 3 OS=Mus musculus OX=10090 GN=Plpp3 PE=1 SV=1	Plpp3	Q99JY8	0.074	-0.5317	-0.3257	-0.261133	0.22
Hydroxyacyl-coenzyme A dehydrogenase, mitochondrial OS=Mus musculus OX=10090 GN=Hadh PE=1 SV=2	Hadh	Q61425	-0.1572	-0.2744	-0.3443	-0.258633	0.015
Dihydropyrimidinase-related protein 2 OS=Mus musculus OX=10090 GN=Dpysl2 PE=1 SV=2	Dpysl2	O08553	-0.1714	-0.1522	-0.4497	-0.257767	0.027
S-formylglutathione hydrolase OS=Mus musculus OX=10090 GN=Esd PE=1 SV=1	Esd	Q9R0P3	-0.0794	-0.3689	-0.3212	-0.2565	0.19
Eukaryotic translation initiation factor 2 subunit 3, X-linked OS=Mus musculus OX=10090 GN=Eif2s3x PE=1 SV=2	Eif2s3x	Q9Z0N1	-0.045	-0.3526	-0.3686	-0.2554	0.018
Succinate--CoA ligase [GDP-forming] subunit beta, mitochondrial OS=Mus musculus OX=10090 GN=Suclg2 PE=1 SV=3	Suclg2	Q9Z2I8	-0.2702	-0.236	-0.255	-0.253733	0.04
60S ribosomal protein L27a OS=Mus musculus OX=10090 GN=Rpl27a PE=1 SV=5	Rpl27a	P14115	-0.3921	-0.1054	-0.2473	-0.248267	0.1
60S acidic ribosomal protein P1 OS=Mus musculus OX=10090 GN=Rplp1 PE=1 SV=1	Rplp1	P47955	-0.2255	-0.2296	-0.2896	-0.248233	0.00028
Aldo-keto reductase family 1 member B1 OS=Mus musculus OX=10090 GN=Akr1b1 PE=1 SV=3	Akr1b1	P45376	-0.2354	-0.5271	0.0192	-0.247767	0.08
Glutathione reductase, mitochondrial OS=Mus musculus OX=10090 GN=Gsr PE=1 SV=3	Gsr	P47791	-0.0725	-0.0814	-0.5892	-0.2477	0.22
Eukaryotic translation initiation factor 3 subunit C OS=Mus musculus OX=10090 GN=Eif3c PE=1 SV=1	Eif3c	Q8R1B4	-0.0787	-0.1064	-0.5573	-0.247467	0.14
Coatomer subunit gamma-1 OS=Mus musculus OX=10090 GN=Copg1 PE=1 SV=1	Copg1	Q9QZE5	-0.273	-0.3831	-0.0849	-0.247	0.046
T-complex protein 1 subunit epsilon OS=Mus musculus OX=10090 GN=Cct5 PE=1 SV=1	Cct5	P80316	-0.2893	-0.0369	-0.4135	-0.246567	0.0059
Mitogen-activated protein kinase 1 OS=Mus musculus OX=10090 GN=Mapk1 PE=1 SV=3	Mapk1	P63085	0.0506	-0.4693	-0.3204	-0.246367	0.52
60S ribosomal protein L5 OS=Mus musculus OX=10090 GN=Rpl5 PE=1 SV=3	Rpl5	P47962	-0.1877	-0.518	-0.0261	-0.243933	0.056
60S ribosomal protein L30 OS=Mus musculus OX=10090 GN=Rpl30 PE=1 SV=2	Rpl30	P62889	0.2724	-0.4804	-0.5221	-0.243367	0.033
Cytochrome b-c1 complex subunit 1, mitochondrial OS=Mus musculus OX=10090 GN=Uqcrc1 PE=1 SV=2	Uqcrc1	Q9CZ13	-0.2644	-0.114	-0.3497	-0.2427	0.0019
C-type mannose receptor 2 OS=Mus musculus OX=10090 GN=Mrc2 PE=1 SV=3	Mrc2	Q64449	-0.3538	-0.1727	-0.2	-0.242167	0.0087
Pre-mRNA-splicing factor ATP-dependent RNA helicase DHX15 OS=Mus musculus OX=10090 GN=Dhx15 PE=1 SV=2	Dhx15	O35286	-1.2758	0.0047	0.5484	-0.2409	0.51
NADH dehydrogenase [ubiquinone] 1 alpha subcomplex subunit 9, mitochondrial OS=Mus musculus OX=10090 GN=Ndufa9 PE=1 SV=2	Ndufa9	Q9DC69	-0.372	-0.2649	-0.0849	-0.2406	0.045
Glycine--tRNA ligase OS=Mus musculus OX=10090 GN=Gars1 PE=1 SV=1	Gars1	Q9CZD3	-0.1356	-0.3258	-0.2602	-0.240533	0.00016
Obg-like ATPase 1 OS=Mus musculus OX=10090 GN=Ola1 PE=1 SV=1	Ola1	Q9CZ30	-0.2423	-0.346	-0.1312	-0.239833	0.0029
GMP synthase [glutamine-hydrolyzing] OS=Mus musculus OX=10090 GN=Gmps PE=1 SV=2	Gmps	Q3THK7	-0.033	-0.8268	0.1514	-0.236133	0.43
Aspartate aminotransferase, cytoplasmic OS=Mus musculus OX=10090 GN=Got1 PE=1 SV=3	Got1	P05201	-0.3886	-0.1751	-0.1429	-0.235533	0.3
60S ribosomal protein L27 OS=Mus musculus OX=10090 GN=Rpl27 PE=1 SV=2	Rpl27	P61358	-0.2069	-0.296	-0.2004	-0.234433	0.0001
Aspartyl aminopeptidase OS=Mus musculus OX=10090 GN=Dnpep PE=1 SV=2	Dnpep	Q9Z2W0	-0.2679	-0.3656	-0.067	-0.2335	0.21
26S proteasome non-ATPase regulatory subunit 14 OS=Mus musculus OX=10090 GN=Psmd14 PE=1 SV=2	Psmd14	O35593	-0.2367	-0.1768	-0.2839	-0.232467	0.089
E3 ubiquitin-protein ligase NEDD4 OS=Mus musculus OX=10090 GN=Nedd4 PE=1 SV=3	Nedd4	P46935	-0.0886	-0.4087	-0.1981	-0.2318	0.079
Inverted formin-2 OS=Mus musculus OX=10090 GN=Inf2 PE=1 SV=1	Inf2	Q0GNC1	0.0283	0.27	-0.9912	-0.230967	0.41
Delta-1-pyrroline-5-carboxylate synthase OS=Mus musculus OX=10090 GN=Aldh18a1 PE=1 SV=2	Aldh18a1	Q9Z110	-0.2142	-0.2595	-0.215	-0.229567	0.033
60S ribosomal protein L9 OS=Mus musculus OX=10090 GN=Rpl9 PE=2 SV=2	Rpl9	P51410	-0.1643	-0.0738	-0.4501	-0.2294	0.4
Fascin OS=Mus musculus OX=10090 GN=Fscn1 PE=1 SV=4	Fscn1	Q61553	-0.2534	-0.231	-0.2034	-0.229267	0.0001
60S ribosomal protein L19 OS=Mus musculus OX=10090 GN=Rpl19 PE=1 SV=1	Rpl19	P84099	-0.1057	-0.4951	-0.0824	-0.227733	0.021
Aldehyde dehydrogenase, mitochondrial OS=Mus musculus OX=10090 GN=Aldh2 PE=1 SV=1	Aldh2	P47738	-0.3939	-0.1611	-0.1233	-0.2261	0.05
Tubulin alpha-1B chain OS=Mus musculus OX=10090 GN=Tuba1b PE=1 SV=2	Tuba1b	P05213	-0.2862	-0.1399	-0.2492	-0.2251	0.001
Proteasome subunit alpha type-7 OS=Mus musculus OX=10090 GN=Psma7 PE=1 SV=1	Psma7	Q9Z2U0	-0.3024	-0.2163	-0.1563	-0.225	0.0057
Plastin-3 OS=Mus musculus OX=10090 GN=Pls3 PE=1 SV=3	Pls3	Q99K51	-0.3245	-0.392	0.0418	-0.2249	0.0036
4F2 cell-surface antigen heavy chain OS=Mus musculus OX=10090 GN=Slc3a2 PE=1 SV=1	Slc3a2	P10852	-0.0342	-0.3536	-0.2855	-0.224433	0.029
60S ribosomal protein L7 OS=Mus musculus OX=10090 GN=Rpl7 PE=1 SV=2	Rpl7	P14148	-0.0862	-0.349	-0.2376	-0.224267	0.0001
Electron transfer flavoprotein subunit beta OS=Mus musculus OX=10090 GN=Etfb PE=1 SV=3	Etfb	Q9DCW4	-0.1367	-0.1801	-0.3533	-0.223367	0.0031
Signal recognition particle receptor subunit beta OS=Mus musculus OX=10090 GN=Srprb PE=1 SV=1	Srprb	P47758	-0.3039	-0.1084	-0.2566	-0.222967	0.15
AP-1 complex subunit beta-1 OS=Mus musculus OX=10090 GN=Ap1b1 PE=1 SV=2	Ap1b1	O35643	-0.2882	-0.142	-0.2322	-0.2208	0.0064
SUMO-activating enzyme subunit 1 OS=Mus musculus OX=10090 GN=Sae1 PE=1 SV=1	Sae1	Q9R1T2	-0.3107	-0.1863	-0.1589	-0.218633	0.064
C-1-tetrahydrofolate synthase, cytoplasmic OS=Mus musculus OX=10090 GN=Mthfd1 PE=1 SV=4	Mthfd1	Q922D8	-0.0154	-0.216	-0.4224	-0.217933	0.15
60S ribosomal protein L18 OS=Mus musculus OX=10090 GN=Rpl18 PE=1 SV=3	Rpl18	P35980	-0.1907	-0.2746	-0.1876	-0.217633	0.0059
Reticulon-3 OS=Mus musculus OX=10090 GN=Rtn3 PE=1 SV=2	Rtn3	Q9ES97	-0.0836	-0.2733	-0.2912	-0.216033	0.05
UDP-glucose:glycoprotein glucosyltransferase 1 OS=Mus musculus OX=10090 GN=Uggt1 PE=1 SV=4	Uggt1	Q6P5E4	-0.3919	-0.3491	0.0932	-0.215933	0.064
Farnesyl pyrophosphate synthase OS=Mus musculus OX=10090 GN=Fdps PE=1 SV=1	Fdps	Q920E5	-0.007	-0.2824	-0.3574	-0.2156	0.13
Tripeptidyl-peptidase 2 OS=Mus musculus OX=10090 GN=Tpp2 PE=1 SV=3	Tpp2	Q64514	0.0204	-0.2738	-0.3837	-0.212367	0.18
60S ribosomal protein L32 OS=Mus musculus OX=10090 GN=Rpl32 PE=1 SV=2	Rpl32	P62911	-0.3508	-0.1277	-0.157	-0.211833	0.008
Rab GDP dissociation inhibitor beta OS=Mus musculus OX=10090 GN=Gdi2 PE=1 SV=1	Gdi2	Q61598	-0.307	-0.3422	0.0138	-0.2118	0.026
Calcium/calmodulin-dependent protein kinase type II subunit delta OS=Mus musculus OX=10090 GN=Camk2d PE=1 SV=1	Camk2d	Q6PHZ2	-0.3029	-0.1277	-0.1995	-0.210033	0.0003
RNA-binding protein 3 OS=Mus musculus OX=10090 GN=Rbm3 PE=1 SV=1	Rbm3	O89086	-0.1823	-0.3344	-0.1134	-0.210033	0.0067
26S proteasome regulatory subunit 6A OS=Mus musculus OX=10090 GN=Psmc3 PE=1 SV=2	Psmc3	O88685	-0.1268	-0.3219	-0.1799	-0.209533	0.057
26S proteasome non-ATPase regulatory subunit 6 OS=Mus musculus OX=10090 GN=Psmd6 PE=1 SV=1	Psmd6	Q99JI4	-0.1964	-0.122	-0.304	-0.207467	0.054
Coatomer subunit alpha OS=Mus musculus OX=10090 GN=Copa PE=1 SV=2	Copa	Q8CIE6	-0.1798	-0.0716	-0.3697	-0.207033	0.043
ATP-dependent RNA helicase DDX1 OS=Mus musculus OX=10090 GN=Ddx1 PE=1 SV=1	Ddx1	Q91VR5	-0.5963	-0.1681	0.1457	-0.206233	0.23
Isocitrate dehydrogenase [NADP], mitochondrial OS=Mus musculus OX=10090 GN=Idh2 PE=1 SV=3	Idh2	P54071	-0.3214	-0.3089	0.013	-0.205767	0.00059
Profilin-1 OS=Mus musculus OX=10090 GN=Pfn1 PE=1 SV=2	Pfn1	P62962	-0.2447	-0.3304	-0.0393	-0.2048	0.0001
Splicing factor, proline- and glutamine-rich OS=Mus musculus OX=10090 GN=Sfpq PE=1 SV=1	Sfpq	Q8VIJ6	-0.3807	-0.3357	0.1038	-0.2042	0.074
ATP synthase subunit delta, mitochondrial OS=Mus musculus OX=10090 GN=Atp5f1d PE=1 SV=1	Atp5f1d	Q9D3D9	-0.0504	-0.2364	-0.3234	-0.2034	0.0039
Peptidyl-prolyl cis-trans isomerase A OS=Mus musculus OX=10090 GN=Ppia PE=1 SV=2	Ppia	P17742	-0.1465	-0.3509	-0.1128	-0.2034	0.0001
Vacuolar protein sorting-associated protein 29 OS=Mus musculus OX=10090 GN=Vps29 PE=1 SV=1	Vps29	Q9QZ88	-0.1807	-0.2446	-0.1766	-0.200633	0.042
ATP-binding cassette sub-family E member 1 OS=Mus musculus OX=10090 GN=Abce1 PE=1 SV=1	Abce1	P61222	-0.1976	-0.3254	-0.0781	-0.200367	0.03
Eukaryotic translation initiation factor 4 gamma 1 OS=Mus musculus OX=10090 GN=Eif4g1 PE=1 SV=1	Eif4g1	Q6NZJ6	-0.3013	-0.4236	0.1268	-0.199367	0.43
26S proteasome regulatory subunit 6B OS=Mus musculus OX=10090 GN=Psmc4 PE=1 SV=2	Psmc4	P54775	-0.4442	-0.1282	-0.0226	-0.198333	0.4
Aspartate--tRNA ligase, cytoplasmic OS=Mus musculus OX=10090 GN=Dars1 PE=1 SV=2	Dars1	Q922B2	0.1137	-0.8296	0.1209	-0.198333	0.5
60S ribosomal protein L4 OS=Mus musculus OX=10090 GN=Rpl4 PE=1 SV=3	Rpl4	Q9D8E6	-0.0943	-0.4467	-0.0529	-0.197967	0.0097
40S ribosomal protein S3 OS=Mus musculus OX=10090 GN=Rps3 PE=1 SV=1	Rps3	P62908	-0.0867	-0.3325	-0.171	-0.196733	0.17
40S ribosomal protein S7 OS=Mus musculus OX=10090 GN=Rps7 PE=2 SV=1	Rps7	P62082	-0.1263	-0.2232	-0.2382	-0.1959	0.01
ATP synthase subunit gamma, mitochondrial OS=Mus musculus OX=10090 GN=Atp5f1c PE=1 SV=1	Atp5f1c	Q91VR2	-0.05	-0.3212	-0.2161	-0.195767	0.026
26S proteasome non-ATPase regulatory subunit 8 OS=Mus musculus OX=10090 GN=Psmd8 PE=1 SV=2	Psmd8	Q9CX56	-0.3592	-0.05	-0.1605	-0.1899	0.1
Radixin OS=Mus musculus OX=10090 GN=Rdx PE=1 SV=3	Rdx	P26043	-0.1861	-0.5309	0.1475	-0.189833	0.39
Cullin-1 OS=Mus musculus OX=10090 GN=Cul1 PE=1 SV=1	Cul1	Q9WTX6	0.0305	-0.0806	-0.5175	-0.1892	0.37
All-trans-retinol dehydrogenase [NAD(+)] ADH7 OS=Mus musculus OX=10090 GN=Adh7 PE=2 SV=2	Adh7	Q64437	0.2021	-0.2186	-0.5505	-0.189	0.28
Epidermal growth factor receptor substrate 15-like 1 OS=Mus musculus OX=10090 GN=Eps15l1 PE=1 SV=3	Eps15l1	Q60902	0.1236	-0.5877	-0.0976	-0.187233	0.45
Flotillin-2 OS=Mus musculus OX=10090 GN=Flot2 PE=1 SV=2	Flot2	Q60634	-0.0456	0.3801	-0.8962	-0.187233	0.43
Galactokinase OS=Mus musculus OX=10090 GN=Galk1 PE=1 SV=2	Galk1	Q9R0N0	-0.3867	0.2364	-0.4108	-0.187033	0.52
Dual specificity mitogen-activated protein kinase kinase 1 OS=Mus musculus OX=10090 GN=Map2k1 PE=1 SV=2	Map2k1	P31938	-0.1372	-0.2366	-0.1801	-0.184633	0.003
Ubiquitin carboxyl-terminal hydrolase 5 OS=Mus musculus OX=10090 GN=Usp5 PE=1 SV=1	Usp5	P56399	-0.4457	0.2431	-0.349	-0.183867	0.3
Heterogeneous nuclear ribonucleoprotein A3 OS=Mus musculus OX=10090 GN=Hnrnpa3 PE=1 SV=1	Hnrnpa3	Q8BG05	-0.1118	-0.3924	-0.0442	-0.1828	0.01
Stress-70 protein, mitochondrial OS=Mus musculus OX=10090 GN=Hspa9 PE=1 SV=3	Hspa9	P38647	-0.1973	-0.1661	-0.1847	-0.1827	0.0001
Heat shock cognate 71 kDa protein OS=Mus musculus OX=10090 GN=Hspa8 PE=1 SV=1	Hspa8	P63017	-0.2797	-0.1355	-0.13	-0.181733	0.0001
Asparagine--tRNA ligase, cytoplasmic OS=Mus musculus OX=10090 GN=NARS1 PE=1 SV=2	NARS1	Q8BP47	-0.5416	0.0817	-0.085	-0.181633	0.42
60S ribosomal protein L10 OS=Mus musculus OX=10090 GN=Rpl10 PE=1 SV=3	Rpl10	Q6ZWV3	-0.2131	-0.1434	-0.1875	-0.181333	0.00023
Heterogeneous nuclear ribonucleoprotein M OS=Mus musculus OX=10090 GN=Hnrnpm PE=1 SV=3	Hnrnpm	Q9D0E1	-0.3344	-0.1312	-0.0735	-0.1797	0.13
60S ribosomal protein L29 OS=Mus musculus OX=10090 GN=Rpl29 PE=1 SV=2	Rpl29	P47915	-0.0724	-0.2342	-0.2311	-0.179233	0.00076
RNA-splicing ligase RtcB homolog OS=Mus musculus OX=10090 GN=Rtcb PE=1 SV=1	Rtcb	Q99LF4	-0.0965	-0.4705	0.0296	-0.179133	0.37
Isoleucine--tRNA ligase, cytoplasmic OS=Mus musculus OX=10090 GN=Iars1 PE=1 SV=2	Iars1	Q8BU30	-0.368	0.0835	-0.2527	-0.179067	0.6
14-3-3 protein epsilon OS=Mus musculus OX=10090 GN=Ywhae PE=1 SV=1	Ywhae	P62259	-0.2143	-0.1276	-0.1937	-0.178533	0.0001
Nuclear transport factor 2 OS=Mus musculus OX=10090 GN=Nutf2 PE=1 SV=1	Nutf2	P61971	0.0868	-0.2641	-0.3569	-0.178067	0.43
UDP-N-acetylhexosamine pyrophosphorylase-like protein 1 OS=Mus musculus OX=10090 GN=Uap1l1 PE=1 SV=1	Uap1l1	Q3TW96	-0.301	0.0814	-0.311	-0.176867	0.21
Elongation factor 1-delta OS=Mus musculus OX=10090 GN=Eef1d PE=1 SV=3	Eef1d	P57776	-0.1314	-0.3507	-0.0484	-0.176833	0.058
Nucleolin OS=Mus musculus OX=10090 GN=Ncl PE=1 SV=2	Ncl	P09405	-0.3201	-0.1871	-0.023	-0.176733	0.19
Src substrate cortactin OS=Mus musculus OX=10090 GN=Cttn PE=1 SV=2	Cttn	Q60598	-0.3468	-0.2314	0.0546	-0.174533	0.28
Protein arginine N-methyltransferase 1 OS=Mus musculus OX=10090 GN=Prmt1 PE=1 SV=1	Prmt1	Q9JIF0	-0.1175	-0.407	0.0029	-0.173867	0.23
Eukaryotic translation initiation factor 2 subunit 2 OS=Mus musculus OX=10090 GN=Eif2s2 PE=1 SV=1	Eif2s2	Q99L45	0.0706	-0.341	-0.2485	-0.172967	0.27
Eukaryotic translation initiation factor 3 subunit I OS=Mus musculus OX=10090 GN=Eif3i PE=1 SV=1	Eif3i	Q9QZD9	-0.0545	-0.2807	-0.181	-0.172067	0.016
Serine-threonine kinase receptor-associated protein OS=Mus musculus OX=10090 GN=Strap PE=1 SV=2	Strap	Q9Z1Z2	0.0427	-0.4796	-0.0782	-0.1717	0.42
Staphylococcal nuclease domain-containing protein 1 OS=Mus musculus OX=10090 GN=Snd1 PE=1 SV=1	Snd1	Q78PY7	-0.0974	-0.1868	-0.2264	-0.1702	0.1
40S ribosomal protein S14 OS=Mus musculus OX=10090 GN=Rps14 PE=1 SV=3	Rps14	P62264	-0.2345	-0.1945	-0.0771	-0.1687	0.046
26S proteasome non-ATPase regulatory subunit 7 OS=Mus musculus OX=10090 GN=Psmd7 PE=1 SV=2	Psmd7	P26516	0.1962	-0.5736	-0.1256	-0.167667	0.49
Protein disulfide-isomerase A3 OS=Mus musculus OX=10090 GN=Pdia3 PE=1 SV=2	Pdia3	P27773	-0.2648	-0.1352	-0.1001	-0.1667	0.004
Guanine nucleotide-binding protein G(i) subunit alpha-2 OS=Mus musculus OX=10090 GN=Gnai2 PE=1 SV=5	Gnai2	P08752	-0.4558	0.0527	-0.0964	-0.1665	0.32
Ubiquitin-40S ribosomal protein S27a OS=Mus musculus OX=10090 GN=Rps27a PE=1 SV=2	Rps27a	P62983	-0.1102	-0.2047	-0.1823	-0.165733	0.0047
Protein DEK OS=Mus musculus OX=10090 GN=Dek PE=1 SV=1	Dek	Q7TNV0	0.1766	-0.2117	-0.4517	-0.162267	0.43
Electron transfer flavoprotein subunit alpha, mitochondrial OS=Mus musculus OX=10090 GN=Etfa PE=1 SV=2	Etfa	Q99LC5	-0.1897	-0.012	-0.2848	-0.162167	0.035
Cullin-associated NEDD8-dissociated protein 1 OS=Mus musculus OX=10090 GN=Cand1 PE=1 SV=2	Cand1	Q6ZQ38	-0.2328	-0.1079	-0.1399	-0.1602	0.17
Eukaryotic translation initiation factor 3 subunit A OS=Mus musculus OX=10090 GN=Eif3a PE=1 SV=5	Eif3a	P23116	-0.1267	-0.2794	-0.0729	-0.159667	0.31
60S ribosomal protein L14 OS=Mus musculus OX=10090 GN=Rpl14 PE=1 SV=3	Rpl14	Q9CR57	-0.0453	-0.3525	-0.0757	-0.157833	0.12
Proteasome subunit alpha type-1 OS=Mus musculus OX=10090 GN=Psma1 PE=1 SV=1	Psma1	Q9R1P4	-0.2371	-0.0587	-0.1748	-0.156867	0.1
Stress-induced-phosphoprotein 1 OS=Mus musculus OX=10090 GN=Stip1 PE=1 SV=1	Stip1	Q60864	-0.2209	-0.169	-0.0797	-0.156533	0.0056
ATP synthase subunit beta, mitochondrial OS=Mus musculus OX=10090 GN=Atp5f1b PE=1 SV=2	Atp5f1b	P56480	-0.1168	-0.0303	-0.321	-0.156033	0.0072
Kinectin OS=Mus musculus OX=10090 GN=Ktn1 PE=1 SV=1	Ktn1	Q61595	-0.1752	-0.0544	-0.237	-0.155533	0.32
Tubulin-specific chaperone A OS=Mus musculus OX=10090 GN=Tbca PE=1 SV=3	Tbca	P48428	-0.1049	-0.4087	0.051	-0.1542	0.41
Coronin-1C OS=Mus musculus OX=10090 GN=Coro1c PE=1 SV=2	Coro1c	Q9WUM4	-0.3902	0.1096	-0.1812	-0.153933	0.35
Zyxin OS=Mus musculus OX=10090 GN=Zyx PE=1 SV=2	Zyx	Q62523	-0.0144	-0.296	-0.1488	-0.153067	0.083
Alpha-N-acetylgalactosaminidase OS=Mus musculus OX=10090 GN=Naga PE=1 SV=2	Naga	Q9QWR8	0.1549	0.1704	-0.7825	-0.1524	0.98
Alcohol dehydrogenase class-3 OS=Mus musculus OX=10090 GN=Adh5 PE=1 SV=3	Adh5	P28474	-0.2054	-0.0957	-0.1541	-0.151733	0.13
Vacuolar protein sorting-associated protein 35 OS=Mus musculus OX=10090 GN=Vps35 PE=1 SV=1	Vps35	Q9EQH3	-0.353	0.0671	-0.1656	-0.1505	0.16
Proteasome subunit beta type-5 OS=Mus musculus OX=10090 GN=Psmb5 PE=1 SV=3	Psmb5	O55234	0.0432	-0.2427	-0.2485	-0.149333	0.28
14-3-3 protein zeta/delta OS=Mus musculus OX=10090 GN=Ywhaz PE=1 SV=1	Ywhaz	P63101	-0.1368	-0.189	-0.1198	-0.148533	0.033
Calnexin OS=Mus musculus OX=10090 GN=Canx PE=1 SV=1	Canx	P35564	-0.0544	-0.3067	-0.0819	-0.147667	0.16
Importin-9 OS=Mus musculus OX=10090 GN=Ipo9 PE=1 SV=3	Ipo9	Q91YE6	-0.3001	0.1007	-0.2409	-0.146767	0.71
60S ribosomal protein L22 OS=Mus musculus OX=10090 GN=Rpl22 PE=1 SV=2	Rpl22	P67984	-0.3031	-0.0796	-0.0539	-0.145533	0.13
EF-hand domain-containing protein D2 OS=Mus musculus OX=10090 GN=Efhd2 PE=1 SV=1	Efhd2	Q9D8Y0	-0.0606	-0.3383	-0.0343	-0.1444	0.6
Adenylyl cyclase-associated protein 1 OS=Mus musculus OX=10090 GN=Cap1 PE=1 SV=4	Cap1	P40124	-0.1679	-0.1178	-0.1446	-0.143433	0.0049
Heterogeneous nuclear ribonucleoprotein A/B OS=Mus musculus OX=10090 GN=Hnrnpab PE=1 SV=1	Hnrnpab	Q99020	0.0001	-0.5336	0.1104	-0.141033	0.64
Putative phospholipase B-like 2 OS=Mus musculus OX=10090 GN=Plbd2 PE=1 SV=2	Plbd2	Q3TCN2	-0.1082	-0.2375	-0.0756	-0.140433	0.38
40S ribosomal protein S4, X isoform OS=Mus musculus OX=10090 GN=Rps4x PE=1 SV=2	Rps4x	P62702	-0.2338	0.0482	-0.2337	-0.139767	0.17
Protein transport protein Sec61 subunit alpha isoform 1 OS=Mus musculus OX=10090 GN=Sec61a1 PE=1 SV=2	Sec61a1	P61620	-0.2209	-0.124	-0.0701	-0.138333	0.054
Sodium/potassium-transporting ATPase subunit alpha-1 OS=Mus musculus OX=10090 GN=Atp1a1 PE=1 SV=1	Atp1a1	Q8VDN2	-0.0776	-0.2013	-0.1352	-0.138033	0.28
40S ribosomal protein S6 OS=Mus musculus OX=10090 GN=Rps6 PE=1 SV=1	Rps6	P62754	-0.0506	-0.1777	-0.1822	-0.136833	0.02
Filamin-A OS=Mus musculus OX=10090 GN=Flna PE=1 SV=5	Flna	Q8BTM8	-0.1499	-0.1319	-0.1286	-0.1368	0.0001
ADP-ribosylation factor-like protein 8B OS=Mus musculus OX=10090 GN=Arl8b PE=1 SV=1	Arl8b	Q9CQW2	-0.2074	-0.119	-0.0779	-0.134767	0.0034
Phosphoserine aminotransferase OS=Mus musculus OX=10090 GN=Psat1 PE=1 SV=1	Psat1	Q99K85	-0.8329	0.2652	0.1682	-0.133167	0.64
Ran-specific GTPase-activating protein OS=Mus musculus OX=10090 GN=Ranbp1 PE=1 SV=2	Ranbp1	P34022	-0.1249	-0.3028	0.0286	-0.133033	0.059
Proteasome subunit beta type-4 OS=Mus musculus OX=10090 GN=Psmb4 PE=1 SV=1	Psmb4	P99026	-0.186	-0.3802	0.18	-0.128733	0.48
60S ribosomal protein L23 OS=Mus musculus OX=10090 GN=Rpl23 PE=1 SV=1	Rpl23	P62830	-0.1778	-0.1742	-0.033	-0.128333	0.16
Glucosidase 2 subunit beta OS=Mus musculus OX=10090 GN=Prkcsh PE=1 SV=1	Prkcsh	O08795	-0.094	-0.1821	-0.1063	-0.127467	0.22
Transmembrane emp24 domain-containing protein 2 OS=Mus musculus OX=10090 GN=Tmed2 PE=1 SV=1	Tmed2	Q9R0Q3	-0.0728	-0.0387	-0.2707	-0.1274	0.35
Dolichyl-diphosphooligosaccharide--protein glycosyltransferase subunit 1 OS=Mus musculus OX=10090 GN=Rpn1 PE=1 SV=1	Rpn1	Q91YQ5	0.0301	-0.1996	-0.2108	-0.126767	0.22
Arf-GAP with SH3 domain, ANK repeat and PH domain-containing protein 1 OS=Mus musculus OX=10090 GN=Asap1 PE=1 SV=2	Asap1	Q9QWY8	-1.3267	0.531	0.4227	-0.124333	0.85
Protein S100-A4 OS=Mus musculus OX=10090 GN=S100a4 PE=1 SV=1	S100a4	P07091	-0.0849	-0.1662	-0.121	-0.124033	0.26
ATP synthase F(0) complex subunit B1, mitochondrial OS=Mus musculus OX=10090 GN=Atp5pb PE=1 SV=1	Atp5pb	Q9CQQ7	0.146	-0.2867	-0.2237	-0.121467	0.42
Calpain-2 catalytic subunit OS=Mus musculus OX=10090 GN=Capn2 PE=1 SV=4	Capn2	O08529	-0.3428	-0.1819	0.161	-0.121233	0.3
Ras-related protein Rab-7a OS=Mus musculus OX=10090 GN=Rab7a PE=1 SV=2	Rab7a	P51150	0.025	-0.2825	-0.1051	-0.120867	0.33
Ras-related protein Rab-2A OS=Mus musculus OX=10090 GN=Rab2a PE=1 SV=1	Rab2a	P53994	-0.3073	0.1817	-0.2267	-0.117433	0.29
Guanine nucleotide-binding protein G(i) subunit alpha OS=Mus musculus OX=10090 GN=Gnai3 PE=1 SV=3	Gnai3	Q9DC51	-0.0495	-0.016	-0.2865	-0.117333	0.66
Epoxide hydrolase 1 OS=Mus musculus OX=10090 GN=Ephx1 PE=1 SV=2	Ephx1	Q9D379	-0.8078	0.5297	-0.0738	-0.1173	0.9
40S ribosomal protein S27 OS=Mus musculus OX=10090 GN=Rps27 PE=1 SV=3	Rps27	Q6ZWU9	-0.1052	-0.3114	0.0655	-0.117033	0.66
Multifunctional protein ADE2 OS=Mus musculus OX=10090 GN=Paics PE=1 SV=4	Paics	Q9DCL9	-0.1688	-0.2231	0.0427	-0.1164	0.44
SH3 domain-binding glutamic acid-rich-like protein OS=Mus musculus OX=10090 GN=Sh3bgrl PE=1 SV=1	Sh3bgrl	Q9JJU8	-0.1322	-0.1641	-0.0529	-0.1164	0.056
Thioredoxin domain-containing protein 5 OS=Mus musculus OX=10090 GN=Txndc5 PE=1 SV=2	Txndc5	Q91W90	-0.102	-0.0674	-0.1768	-0.1154	0.013
Purine nucleoside phosphorylase OS=Mus musculus OX=10090 GN=Pnp PE=1 SV=2	Pnp	P23492	-0.2007	-0.0004	-0.1435	-0.114867	0.72
Coatomer subunit beta OS=Mus musculus OX=10090 GN=Copb1 PE=1 SV=1	Copb1	Q9JIF7	-0.3028	0.0406	-0.0809	-0.114367	0.37
Rho GDP-dissociation inhibitor 2 OS=Mus musculus OX=10090 GN=Arhgdib PE=1 SV=3	Arhgdib	Q61599	0.0319	-0.153	-0.2187	-0.113267	0.088
Alpha-actinin-1 OS=Mus musculus OX=10090 GN=Actn1 PE=1 SV=1	Actn1	Q7TPR4	-0.1228	-0.0256	-0.1896	-0.112667	0.29
60S ribosomal protein L12 OS=Mus musculus OX=10090 GN=Rpl12 PE=1 SV=2	Rpl12	P35979	-0.1425	-0.218	0.029	-0.1105	0.076
Elongation factor 1-gamma OS=Mus musculus OX=10090 GN=Eef1g PE=1 SV=3	Eef1g	Q9D8N0	-0.2418	-0.0668	-0.0217	-0.1101	0.068
Biliverdin reductase A OS=Mus musculus OX=10090 GN=Blvra PE=1 SV=1	Blvra	Q9CY64	0.0781	-0.4931	0.0866	-0.109467	0.93
Lupus La protein homolog OS=Mus musculus OX=10090 GN=Ssb PE=1 SV=1	Ssb	P32067	0.1792	-0.3952	-0.1102	-0.108733	0.084
Ribose-phosphate pyrophosphokinase 1 OS=Mus musculus OX=10090 GN=Prps1 PE=1 SV=4	Prps1	Q9D7G0	-0.0208	0.0306	-0.3345	-0.108233	0.35
Cell division control protein 42 homolog OS=Mus musculus OX=10090 GN=Cdc42 PE=1 SV=2	Cdc42	P60766	-0.01	-0.1156	-0.1974	-0.107667	0.4
40S ribosomal protein S20 OS=Mus musculus OX=10090 GN=Rps20 PE=1 SV=1	Rps20	P60867	-0.064	-0.1469	-0.1061	-0.105667	0.068
Heat shock protein 105 kDa OS=Mus musculus OX=10090 GN=Hsph1 PE=1 SV=2	Hsph1	Q61699	-0.0396	-0.2459	-0.0185	-0.101333	0.39
Translocon-associated protein subunit alpha OS=Mus musculus OX=10090 GN=Ssr1 PE=1 SV=1	Ssr1	Q9CY50	-0.1946	-0.0937	-0.0098	-0.0993667	0.098
Poly(rC)-binding protein 1 OS=Mus musculus OX=10090 GN=Pcbp1 PE=1 SV=1	Pcbp1	P60335	-0.1069	-0.1721	-0.0176	-0.0988667	0.15
Beta-enolase OS=Mus musculus OX=10090 GN=Eno3 PE=1 SV=3	Eno3	P21550	0.162	0.0407	-0.4964	-0.0979	0.99
Elongin-B OS=Mus musculus OX=10090 GN=Elob PE=1 SV=1	Elob	P62869	-0.0055	-0.1558	-0.1321	-0.0978	0.19
Rho-related GTP-binding protein RhoC OS=Mus musculus OX=10090 GN=Rhoc PE=1 SV=2	Rhoc	Q62159	-0.1078	-0.047	-0.1323	-0.0957	0.02
Eukaryotic initiation factor 4A-III OS=Mus musculus OX=10090 GN=Eif4a3 PE=1 SV=3	Eif4a3	Q91VC3	-0.1511	-0.2621	0.1392	-0.0913333	0.27
Tyrosine--tRNA ligase, cytoplasmic OS=Mus musculus OX=10090 GN=Yars1 PE=1 SV=3	Yars1	Q91WQ3	-0.1498	-0.108	-0.0073	-0.0883667	0.29
Bifunctional glutamate/proline--tRNA ligase OS=Mus musculus OX=10090 GN=Eprs1 PE=1 SV=4	Eprs1	Q8CGC7	-0.1821	0.0161	-0.0959	-0.0873	0.037
Guanine nucleotide-binding protein G(I)/G(S)/G(O) subunit gamma-12 OS=Mus musculus OX=10090 GN=Gng12 PE=1 SV=3	Gng12	Q9DAS9	-0.0323	0.0215	-0.2507	-0.0871667	0.42
NEDD8-conjugating enzyme Ubc12 OS=Mus musculus OX=10090 GN=Ube2m PE=1 SV=1	Ube2m	P61082	-0.241	0.8515	-0.8616	-0.0837	0.65
Ribonuclease inhibitor OS=Mus musculus OX=10090 GN=Rnh1 PE=1 SV=1	Rnh1	Q91VI7	0.0346	-0.1175	-0.1667	-0.0832	0.24
Sorting nexin-2 OS=Mus musculus OX=10090 GN=Snx2 PE=1 SV=2	Snx2	Q9CWK8	-0.1605	0.0212	-0.1024	-0.0805667	0.33
Eukaryotic translation initiation factor 3 subunit L OS=Mus musculus OX=10090 GN=Eif3l PE=1 SV=1	Eif3l	Q8QZY1	-0.1255	-0.0454	-0.0646	-0.0785	0.42
Tropomyosin alpha-3 chain OS=Mus musculus OX=10090 GN=Tpm3 PE=1 SV=3	Tpm3	P21107	-0.0788	-0.0329	-0.1222	-0.0779667	0.21
Ezrin OS=Mus musculus OX=10090 GN=Ezr PE=1 SV=3	Ezr	P26040	-0.0806	-0.1108	-0.0354	-0.0756	0.1
40S ribosomal protein S15 OS=Mus musculus OX=10090 GN=Rps15 PE=1 SV=2	Rps15	P62843	0.0155	0.0635	-0.3048	-0.0752667	0.7
Elongation factor 1-alpha 1 OS=Mus musculus OX=10090 GN=Eef1a1 PE=1 SV=3	Eef1a1	P10126	-0.1374	-0.0362	-0.0514	-0.075	0.13
Probable aminopeptidase NPEPL1 OS=Mus musculus OX=10090 GN=Npepl1 PE=1 SV=1	Npepl1	Q6NSR8	0.0039	-0.0443	-0.1795	-0.0733	0.25
GTP-binding protein SAR1b OS=Mus musculus OX=10090 GN=Sar1b PE=1 SV=1	Sar1b	Q9CQC9	-0.093	-0.1103	-0.0126	-0.0719667	0.075
Heat shock 70 kDa protein 4 OS=Mus musculus OX=10090 GN=Hspa4 PE=1 SV=1	Hspa4	Q61316	-0.0885	0.1253	-0.2524	-0.0718667	0.28
Hexokinase-1 OS=Mus musculus OX=10090 GN=Hk1 PE=1 SV=3	Hk1	P17710	-0.161	0.178	-0.2283	-0.0704333	0.66
U1 small nuclear ribonucleoprotein 70 kDa OS=Mus musculus OX=10090 GN=Snrnp70 PE=1 SV=2	Snrnp70	Q62376	0.1438	-0.6086	0.2537	-0.0703667	0.81
CAP-Gly domain-containing linker protein 2 OS=Mus musculus OX=10090 GN=Clip2 PE=1 SV=2	Clip2	Q9Z0H8	0.4333	-0.3862	-0.2531	-0.0686667	0.98
Lysine--tRNA ligase OS=Mus musculus OX=10090 GN=Kars1 PE=1 SV=1	Kars1	Q99MN1	-0.0289	-0.1085	-0.0647	-0.0673667	0.73
Malectin OS=Mus musculus OX=10090 GN=Mlec PE=1 SV=2	Mlec	Q6ZQI3	-0.0475	0.1249	-0.2676	-0.0634	0.99
WD repeat-containing protein 1 OS=Mus musculus OX=10090 GN=Wdr1 PE=1 SV=3	Wdr1	O88342	-0.091	-0.0796	-0.0177	-0.0627667	0.3
Proliferating cell nuclear antigen OS=Mus musculus OX=10090 GN=Pcna PE=1 SV=2	Pcna	P17918	0.0958	-0.4138	0.1361	-0.0606333	0.42
Short-chain specific acyl-CoA dehydrogenase, mitochondrial OS=Mus musculus OX=10090 GN=Acads PE=1 SV=2	Acads	Q07417	-0.0209	-0.7159	0.5554	-0.0604667	1
60S acidic ribosomal protein P2 OS=Mus musculus OX=10090 GN=Rplp2 PE=1 SV=3	Rplp2	P99027	-0.1002	-0.2758	0.1962	-0.0599333	0.73
Leucine-rich PPR motif-containing protein, mitochondrial OS=Mus musculus OX=10090 GN=Lrpprc PE=1 SV=2	Lrpprc	Q6PB66	-0.0339	-0.0625	-0.077	-0.0578	0.63
Transitional endoplasmic reticulum ATPase OS=Mus musculus OX=10090 GN=Vcp PE=1 SV=4	Vcp	Q01853	-0.1197	-0.0349	-0.0079	-0.0541667	0.37
Polyadenylate-binding protein 1 OS=Mus musculus OX=10090 GN=Pabpc1 PE=1 SV=2	Pabpc1	P29341	0.015	-0.2326	0.0568	-0.0536	0.23
Golgi apparatus protein 1 OS=Mus musculus OX=10090 GN=Glg1 PE=1 SV=1	Glg1	Q61543	0.0145	-0.1617	-0.0127	-0.0533	0.46
Valine--tRNA ligase OS=Mus musculus OX=10090 GN=Vars1 PE=1 SV=1	Vars1	Q9Z1Q9	-0.1613	0.0532	-0.051	-0.0530333	0.59
Glycylpeptide N-tetradecanoyltransferase 1 OS=Mus musculus OX=10090 GN=Nmt1 PE=1 SV=1	Nmt1	O70310	0.1291	-0.195	-0.0821	-0.0493333	0.63
Mitochondrial fission 1 protein OS=Mus musculus OX=10090 GN=Fis1 PE=1 SV=1	Fis1	Q9CQ92	0.0578	-0.0732	-0.1184	-0.0446	0.56
Alpha-actinin-4 OS=Mus musculus OX=10090 GN=Actn4 PE=1 SV=1	Actn4	P57780	-0.1663	-0.0128	0.0453	-0.0446	0.68
Eukaryotic translation initiation factor 3 subunit F OS=Mus musculus OX=10090 GN=Eif3f PE=1 SV=2	Eif3f	Q9DCH4	-0.1312	0.0058	-0.0015	-0.0423	0.48
Importin subunit beta-1 OS=Mus musculus OX=10090 GN=Kpnb1 PE=1 SV=2	Kpnb1	P70168	-0.0235	-0.1141	0.0166	-0.0403333	0.62
Medium-chain specific acyl-CoA dehydrogenase, mitochondrial OS=Mus musculus OX=10090 GN=Acadm PE=1 SV=1	Acadm	P45952	0.095	-0.0023	-0.2123	-0.0398667	0.87
F-actin-capping protein subunit beta OS=Mus musculus OX=10090 GN=Capzb PE=1 SV=3	Capzb	P47757	-0.1076	-0.0781	0.0686	-0.0390333	0.75
60S ribosomal protein L17 OS=Mus musculus OX=10090 GN=Rpl17 PE=1 SV=3	Rpl17	Q9CPR4	0.0861	-0.1459	-0.0539	-0.0379	0.75
Cathepsin D OS=Mus musculus OX=10090 GN=Ctsd PE=1 SV=1	Ctsd	P18242	-0.2546	-0.0053	0.152	-0.0359667	0.54
Argininosuccinate synthase OS=Mus musculus OX=10090 GN=Ass1 PE=1 SV=1	Ass1	P16460	0.1422	-0.0328	-0.2169	-0.0358333	0.54
Multifunctional procollagen lysine hydroxylase and glycosyltransferase LH3 OS=Mus musculus OX=10090 GN=Plod3 PE=1 SV=1	Plod3	Q9R0E1	0.0814	-0.0086	-0.1773	-0.0348333	0.91
Golgi SNAP receptor complex member 2 OS=Mus musculus OX=10090 GN=Gosr2 PE=1 SV=2	Gosr2	O35166	-0.4463	0.0878	0.2559	-0.0342	0.88
Eukaryotic initiation factor 4A-I OS=Mus musculus OX=10090 GN=Eif4a1 PE=1 SV=1	Eif4a1	P60843	-0.0523	-0.0322	-0.017	-0.0338333	0.71
Heterogeneous nuclear ribonucleoprotein F OS=Mus musculus OX=10090 GN=Hnrnpf PE=1 SV=3	Hnrnpf	Q9Z2X1	-0.05	0.0378	-0.0891	-0.0337667	0.88
Dihydrolipoyl dehydrogenase, mitochondrial OS=Mus musculus OX=10090 GN=Dld PE=1 SV=2	Dld	O08749	-0.0106	0.0224	-0.1128	-0.0336667	0.58
Annexin A2 OS=Mus musculus OX=10090 GN=Anxa2 PE=1 SV=2	Anxa2	P07356	-0.1333	0.0368	-0.0017	-0.0327333	0.54
Cation-independent mannose-6-phosphate receptor OS=Mus musculus OX=10090 GN=Igf2r PE=1 SV=1	Igf2r	Q07113	0.1501	-0.1538	-0.0913	-0.0316667	0.94
PDZ and LIM domain protein 5 OS=Mus musculus OX=10090 GN=Pdlim5 PE=1 SV=4	Pdlim5	Q8CI51	-0.4114	0.0332	0.288	-0.0300667	0.96
Heparan-alpha-glucosaminide N-acetyltransferase OS=Mus musculus OX=10090 GN=Hgsnat PE=1 SV=2	Hgsnat	Q3UDW8	-0.0715	0.1544	-0.1699	-0.029	0.86
Growth arrest-specific protein 6 OS=Mus musculus OX=10090 GN=Gas6 PE=2 SV=2	Gas6	Q61592	-0.0071	0.0118	-0.0905	-0.0286	0.87
Phosphoenolpyruvate carboxykinase [GTP], mitochondrial OS=Mus musculus OX=10090 GN=Pck2 PE=1 SV=1	Pck2	Q8BH04	0.0252	0.2026	-0.3127	-0.0283	0.77
Protein transport protein Sec31A OS=Mus musculus OX=10090 GN=Sec31a PE=1 SV=2	Sec31a	Q3UPL0	-0.3	0.0157	0.1998	-0.0281667	0.75
L-lactate dehydrogenase B chain OS=Mus musculus OX=10090 GN=Ldhb PE=1 SV=2	Ldhb	P16125	-0.0632	0.0066	-0.0214	-0.026	0.78
Calmodulin-2 OS=Mus musculus OX=10090 GN=Calm2 PE=1 SV=1	Calm2	P0DP27	0.0391	-0.1015	-0.01	-0.0241333	0.55
Actin-related protein 2/3 complex subunit 4 OS=Mus musculus OX=10090 GN=Arpc4 PE=1 SV=3	Arpc4	P59999	-0.1041	-0.119	0.1517	-0.0238	0.71
Tubulin beta-6 chain OS=Mus musculus OX=10090 GN=Tubb6 PE=1 SV=1	Tubb6	Q922F4	-0.1778	-0.4062	0.5175	-0.0221667	0.78
Reticulocalbin-1 OS=Mus musculus OX=10090 GN=Rcn1 PE=1 SV=1	Rcn1	Q05186	-0.2313	0.1071	0.065	-0.0197333	0.52
Peptidyl-prolyl cis-trans isomerase FKBP9 OS=Mus musculus OX=10090 GN=Fkbp9 PE=1 SV=1	Fkbp9	Q9Z247	-0.4439	-0.2069	0.5918	-0.0196667	0.9
NADH-ubiquinone oxidoreductase 75 kDa subunit, mitochondrial OS=Mus musculus OX=10090 GN=Ndufs1 PE=1 SV=2	Ndufs1	Q91VD9	-0.0632	-0.031	0.0368	-0.0191333	0.5
26S proteasome regulatory subunit 8 OS=Mus musculus OX=10090 GN=Psmc5 PE=1 SV=1	Psmc5	P62196	-0.369	0.1937	0.1194	-0.0186333	0.86
GTP-binding protein SAR1a OS=Mus musculus OX=10090 GN=Sar1a PE=1 SV=1	Sar1a	P36536	-0.5043	0.0652	0.3834	-0.0185667	0.95
Heat shock protein HSP 90-beta OS=Mus musculus OX=10090 GN=Hsp90ab1 PE=1 SV=3	Hsp90ab1	P11499	-0.0026	-0.1238	0.0719	-0.0181667	0.68
Actin-related protein 2/3 complex subunit 2 OS=Mus musculus OX=10090 GN=Arpc2 PE=1 SV=3	Arpc2	Q9CVB6	-0.1014	0.0746	-0.0248	-0.0172	0.53
UV excision repair protein RAD23 homolog B OS=Mus musculus OX=10090 GN=Rad23b PE=1 SV=2	Rad23b	P54728	0.367	-0.1143	-0.304	-0.0171	0.77
26S proteasome non-ATPase regulatory subunit 13 OS=Mus musculus OX=10090 GN=Psmd13 PE=1 SV=1	Psmd13	Q9WVJ2	0.0768	-0.2724	0.1467	-0.0163	0.88
Thioredoxin-like protein 1 OS=Mus musculus OX=10090 GN=Txnl1 PE=1 SV=3	Txnl1	Q8CDN6	0.0023	-0.056	0.0052	-0.0161667	0.93
Chloride intracellular channel protein 4 OS=Mus musculus OX=10090 GN=Clic4 PE=1 SV=3	Clic4	Q9QYB1	-0.1299	-0.2791	0.3632	-0.0152667	0.84
Myosin regulatory light chain 12B OS=Mus musculus OX=10090 GN=Myl12b PE=1 SV=2	Myl12b	Q3THE2	0.0305	0.0542	-0.1199	-0.0117333	0.89
Dynamin-1-like protein OS=Mus musculus OX=10090 GN=Dnm1l PE=1 SV=2	Dnm1l	Q8K1M6	0.0175	0.045	-0.0927	-0.0100667	0.91
Protein SET OS=Mus musculus OX=10090 GN=Set PE=1 SV=1	Set	Q9EQU5	-0.2259	-0.1405	0.3371	-0.00976667	0.69
Elongation factor 2 OS=Mus musculus OX=10090 GN=Eef2 PE=1 SV=2	Eef2	P58252	-0.0306	-0.0023	0.007	-0.00863333	0.85
Methylthioribose-1-phosphate isomerase OS=Mus musculus OX=10090 GN=Mri1 PE=1 SV=1	Mri1	Q9CQT1	0.0764	-0.1841	0.0826	-0.00836667	0.93
Sorting nexin-6 OS=Mus musculus OX=10090 GN=Snx6 PE=1 SV=2	Snx6	Q6P8X1	0.2233	-0.0627	-0.1852	-0.0082	0.87
Transgelin-2 OS=Mus musculus OX=10090 GN=Tagln2 PE=1 SV=4	Tagln2	Q9WVA4	-0.1226	-0.072	0.171	-0.00786667	0.82
Vesicle-associated membrane protein 8 OS=Mus musculus OX=10090 GN=Vamp8 PE=1 SV=1	Vamp8	O70404	-0.0665	-0.2305	0.2763	-0.0069	0.79
26S proteasome non-ATPase regulatory subunit 12 OS=Mus musculus OX=10090 GN=Psmd12 PE=1 SV=4	Psmd12	Q9D8W5	0.0546	0.015	-0.0891	-0.0065	0.94
Very long-chain specific acyl-CoA dehydrogenase, mitochondrial OS=Mus musculus OX=10090 GN=Acadvl PE=1 SV=3	Acadvl	P50544	-0.2161	-0.3231	0.5258	-0.00446667	0.78
40S ribosomal protein S2 OS=Mus musculus OX=10090 GN=Rps2 PE=1 SV=3	Rps2	P25444	0.2549	-0.1633	-0.1048	-0.0044	1
Secretory carrier-associated membrane protein 3 OS=Mus musculus OX=10090 GN=Scamp3 PE=1 SV=3	Scamp3	O35609	0.055	0.0024	-0.0702	-0.00426667	0.82
Ras GTPase-activating-like protein IQGAP1 OS=Mus musculus OX=10090 GN=Iqgap1 PE=1 SV=2	Iqgap1	Q9JKF1	-0.4884	0.3317	0.1465	-0.0034	0.97
Peptidyl-prolyl cis-trans isomerase FKBP11 OS=Mus musculus OX=10090 GN=Fkbp11 PE=1 SV=1	Fkbp11	Q9D1M7	-0.0857	-0.0151	0.0922	-0.00286667	0.96
Eukaryotic translation initiation factor 3 subunit E OS=Mus musculus OX=10090 GN=Eif3e PE=1 SV=1	Eif3e	P60229	-0.024	-0.0896	0.108	-0.00186667	0.67
Transmembrane emp24 domain-containing protein 9 OS=Mus musculus OX=10090 GN=Tmed9 PE=1 SV=2	Tmed9	Q99KF1	0.0588	-0.1497	0.0862	-0.00156667	0.79
Glycerol-3-phosphate phosphatase OS=Mus musculus OX=10090 GN=Pgp PE=1 SV=1	Pgp	Q8CHP8	0.0858	-0.1344	0.0491	0.000166667	0.92
Glycogen phosphorylase, brain form OS=Mus musculus OX=10090 GN=Pygb PE=1 SV=3	Pygb	Q8CI94	-0.0939	0.1567	-0.0621	0.000233333	0.97
Programmed cell death 6-interacting protein OS=Mus musculus OX=10090 GN=Pdcd6ip PE=1 SV=3	Pdcd6ip	Q9WU78	-0.3726	0.1414	0.2361	0.00163333	0.77
Histidine--tRNA ligase, cytoplasmic OS=Mus musculus OX=10090 GN=Hars1 PE=1 SV=2	Hars1	Q61035	0.0708	-0.0408	-0.0243	0.0019	0.92
ATP-citrate synthase OS=Mus musculus OX=10090 GN=Acly PE=1 SV=1	Acly	Q91V92	0.0362	-0.1085	0.0824	0.00336667	0.92
Inactive tyrosine-protein kinase 7 OS=Mus musculus OX=10090 GN=Ptk7 PE=1 SV=1	Ptk7	Q8BKG3	-0.1092	0.6028	-0.4799	0.00456667	0.89
Succinate dehydrogenase [ubiquinone] flavoprotein subunit, mitochondrial OS=Mus musculus OX=10090 GN=Sdha PE=1 SV=1	Sdha	Q8K2B3	0.0712	-0.1395	0.0991	0.0102667	0.91
Mitotic checkpoint protein BUB3 OS=Mus musculus OX=10090 GN=Bub3 PE=1 SV=2	Bub3	Q9WVA3	0.3078	-0.3876	0.1193	0.0131667	0.7
Astrocytic phosphoprotein PEA-15 OS=Mus musculus OX=10090 GN=Pea15 PE=1 SV=1	Pea15	Q62048	-0.0684	0.0049	0.1034	0.0133	0.86
Peptidyl-prolyl cis-trans isomerase FKBP4 OS=Mus musculus OX=10090 GN=Fkbp4 PE=1 SV=5	Fkbp4	P30416	0.1484	-0.111	0.0027	0.0133667	0.87
Protein Niban 2 OS=Mus musculus OX=10090 GN=Niban2 PE=1 SV=2	Niban2	Q8R1F1	-0.0673	-0.1429	0.2571	0.0156333	0.69
Copine-1 OS=Mus musculus OX=10090 GN=Cpne1 PE=1 SV=1	Cpne1	Q8C166	0.1189	0.0268	-0.0915	0.0180667	0.89
Integrin beta-1 OS=Mus musculus OX=10090 GN=Itgb1 PE=1 SV=1	Itgb1	P09055	-0.0312	-0.0286	0.1219	0.0207	0.53
14-3-3 protein beta/alpha OS=Mus musculus OX=10090 GN=Ywhab PE=1 SV=3	Ywhab	Q9CQV8	-0.0579	0.1023	0.0201	0.0215	0.8
Filamin-B OS=Mus musculus OX=10090 GN=Flnb PE=1 SV=3	Flnb	Q80X90	0.0343	0.0293	0.0047	0.0227667	0.63
Dynactin subunit 2 OS=Mus musculus OX=10090 GN=Dctn2 PE=1 SV=3	Dctn2	Q99KJ8	0.0664	0.2607	-0.2501	0.0256667	0.93
40S ribosomal protein S10 OS=Mus musculus OX=10090 GN=Rps10 PE=1 SV=1	Rps10	P63325	0.1346	0.2002	-0.2555	0.0264333	0.96
Perilipin-2 OS=Mus musculus OX=10090 GN=Plin2 PE=1 SV=2	Plin2	P43883	0.2124	-0.1971	0.0665	0.0272667	0.68
Ras GTPase-activating protein-binding protein 1 OS=Mus musculus OX=10090 GN=G3bp1 PE=1 SV=1	G3bp1	P97855	-0.3227	0.0095	0.3995	0.0287667	0.81
6-phosphogluconolactonase OS=Mus musculus OX=10090 GN=Pgls PE=1 SV=1	Pgls	Q9CQ60	-0.062	-0.0645	0.2147	0.0294	0.92
Acyl-coenzyme A thioesterase 9, mitochondrial OS=Mus musculus OX=10090 GN=Acot9 PE=1 SV=1	Acot9	Q9R0X4	-0.0152	0.18	-0.0709	0.0313	0.63
Serine/threonine-protein phosphatase 2A 55 kDa regulatory subunit B alpha isoform OS=Mus musculus OX=10090 GN=Ppp2r2a PE=1 SV=1	Ppp2r2a	Q6P1F6	0.0217	0.0224	0.052	0.0320333	0.033
Ras-related protein Rab-14 OS=Mus musculus OX=10090 GN=Rab14 PE=1 SV=3	Rab14	Q91V41	-0.0925	-0.0403	0.2319	0.0330333	0.7
Hsc70-interacting protein OS=Mus musculus OX=10090 GN=St13 PE=1 SV=1	St13	Q99L47	0.0801	-0.0401	0.0637	0.0345667	0.63
EH domain-containing protein 4 OS=Mus musculus OX=10090 GN=Ehd4 PE=1 SV=1	Ehd4	Q9EQP2	-0.0658	0.0458	0.1295	0.0365	0.55
Copine-3 OS=Mus musculus OX=10090 GN=Cpne3 PE=1 SV=2	Cpne3	Q8BT60	0.2505	-0.0185	-0.1115	0.0401667	0.73
Clathrin heavy chain 1 OS=Mus musculus OX=10090 GN=Cltc PE=1 SV=3	Cltc	Q68FD5	-0.0222	0.1153	0.0333	0.0421333	0.34
Coatomer subunit delta OS=Mus musculus OX=10090 GN=Arcn1 PE=1 SV=2	Arcn1	Q5XJY5	0.1109	0.1789	-0.156	0.0446	0.68
Peroxiredoxin-4 OS=Mus musculus OX=10090 GN=Prdx4 PE=1 SV=1	Prdx4	O08807	0.1085	-0.1322	0.1578	0.0447	0.57
Transmembrane 9 superfamily member 4 OS=Mus musculus OX=10090 GN=Tm9sf4 PE=1 SV=1	Tm9sf4	Q8BH24	0.0572	-0.0389	0.1173	0.0452	0.57
Leukotriene A-4 hydrolase OS=Mus musculus OX=10090 GN=Lta4h PE=1 SV=4	Lta4h	P24527	0.0376	0.0025	0.0969	0.0456667	0.67
Transmembrane emp24 domain-containing protein 10 OS=Mus musculus OX=10090 GN=Tmed10 PE=1 SV=1	Tmed10	Q9D1D4	0.0159	-0.2129	0.3517	0.0515667	0.98
Protein disulfide-isomerase TMX3 OS=Mus musculus OX=10090 GN=Tmx3 PE=1 SV=2	Tmx3	Q8BXZ1	0.3638	0.0481	-0.2554	0.0521667	0.49
Exportin-2 OS=Mus musculus OX=10090 GN=Cse1l PE=1 SV=1	Cse1l	Q9ERK4	-0.0858	0.2185	0.0242	0.0523	0.98
Coronin-1B OS=Mus musculus OX=10090 GN=Coro1b PE=1 SV=1	Coro1b	Q9WUM3	0.1675	-0.0675	0.0579	0.0526333	0.71
Septin-8 OS=Mus musculus OX=10090 GN=Septin8 PE=1 SV=4	Septin8	Q8CHH9	0.1899	-0.1969	0.1667	0.0532333	0.74
Histone H3.3C OS=Mus musculus OX=10090 GN=H3-5 PE=3 SV=3	H3-5	P02301	0.1449	-0.2116	0.2273	0.0535333	0.48
Synaptic vesicle membrane protein VAT-1 homolog OS=Mus musculus OX=10090 GN=Vat1 PE=1 SV=3	Vat1	Q62465	0.0309	-0.1092	0.2408	0.0541667	0.74
Rho GDP-dissociation inhibitor 1 OS=Mus musculus OX=10090 GN=Arhgdia PE=1 SV=3	Arhgdia	Q99PT1	0.0761	-0.0988	0.2014	0.0595667	0.51
Dual specificity mitogen-activated protein kinase kinase 2 OS=Mus musculus OX=10090 GN=Map2k2 PE=1 SV=2	Map2k2	Q63932	0.1872	0.7146	-0.7176	0.0614	0.89
60S ribosomal protein L38 OS=Mus musculus OX=10090 GN=Rpl38 PE=1 SV=3	Rpl38	Q9JJI8	-0.7795	0.6764	0.2947	0.0638667	0.71
Ras suppressor protein 1 OS=Mus musculus OX=10090 GN=Rsu1 PE=1 SV=3	Rsu1	Q01730	0.0246	0.0831	0.0849	0.0642	0.032
Tumor protein D54 OS=Mus musculus OX=10090 GN=Tpd52l2 PE=1 SV=1	Tpd52l2	Q9CYZ2	0.2986	0.2585	-0.3627	0.0648	0.36
Ribosome-binding protein 1 OS=Mus musculus OX=10090 GN=Rrbp1 PE=1 SV=2	Rrbp1	Q99PL5	0.0382	0.1728	-0.0141	0.0656333	0.4
Matrix metalloproteinase-14 OS=Mus musculus OX=10090 GN=Mmp14 PE=2 SV=3	Mmp14	P53690	-0.203	0.0861	0.3165	0.0665333	0.96
60S ribosomal protein L26 OS=Mus musculus OX=10090 GN=Rpl26 PE=1 SV=1	Rpl26	P61255	0.1421	-0.1729	0.2376	0.0689333	0.75
Alanine--tRNA ligase, cytoplasmic OS=Mus musculus OX=10090 GN=Aars1 PE=1 SV=1	Aars1	Q8BGQ7	-0.0263	0.2247	0.0142	0.0708667	0.14
Guanine nucleotide-binding protein G(I)/G(S)/G(T) subunit beta-2 OS=Mus musculus OX=10090 GN=Gnb2 PE=1 SV=3	Gnb2	P62880	0.2503	-0.6478	0.6119	0.0714667	0.88
Atlastin-3 OS=Mus musculus OX=10090 GN=Atl3 PE=1 SV=1	Atl3	Q91YH5	-0.2841	0.2698	0.2295	0.0717333	0.86
26S proteasome non-ATPase regulatory subunit 3 OS=Mus musculus OX=10090 GN=Psmd3 PE=1 SV=3	Psmd3	P14685	-0.1594	0.2576	0.1173	0.0718333	0.78
Disintegrin and metalloproteinase domain-containing protein 9 OS=Mus musculus OX=10090 GN=Adam9 PE=1 SV=2	Adam9	Q61072	0.0694	0.3388	-0.19	0.0727333	0.39
Vesicle-fusing ATPase OS=Mus musculus OX=10090 GN=Nsf PE=1 SV=2	Nsf	P46460	0.4124	-0.5874	0.3953	0.0734333	0.83
60S ribosomal protein L36 OS=Mus musculus OX=10090 GN=Rpl36 PE=1 SV=2	Rpl36	P47964	0.1656	0.0605	-0.0058	0.0734333	0.62
Magnesium transporter protein 1 OS=Mus musculus OX=10090 GN=Magt1 PE=1 SV=1	Magt1	Q9CQY5	-0.0227	0.1502	0.1102	0.0792333	0.2
Splicing factor 3B subunit 3 OS=Mus musculus OX=10090 GN=Sf3b3 PE=1 SV=1	Sf3b3	Q921M3	0.0541	0.0009	0.1856	0.0802	0.45
14-3-3 protein gamma OS=Mus musculus OX=10090 GN=Ywhag PE=1 SV=2	Ywhag	P61982	0.0467	0.1786	0.0173	0.0808667	0.26
Signal transducer and activator of transcription 3 OS=Mus musculus OX=10090 GN=Stat3 PE=1 SV=2	Stat3	P42227	0.0945	-0.0242	0.1772	0.0825	0.76
14-3-3 protein theta OS=Mus musculus OX=10090 GN=Ywhaq PE=1 SV=1	Ywhaq	P68254	-0.0265	0.1713	0.1065	0.0837667	0.22
Thimet oligopeptidase OS=Mus musculus OX=10090 GN=Thop1 PE=1 SV=1	Thop1	Q8C1A5	-0.1526	-0.0125	0.4222	0.0857	0.93
NudC domain-containing protein 2 OS=Mus musculus OX=10090 GN=Nudcd2 PE=1 SV=1	Nudcd2	Q9CQ48	-0.0883	0.2155	0.1308	0.086	0.7
Vesicle-trafficking protein SEC22b OS=Mus musculus OX=10090 GN=Sec22b PE=1 SV=3	Sec22b	O08547	0.783	-0.206	-0.3154	0.0872	0.72
AP-1 complex subunit mu-1 OS=Mus musculus OX=10090 GN=Ap1m1 PE=1 SV=3	Ap1m1	P35585	-0.0691	0.0872	0.2475	0.0885333	0.2
Heterogeneous nuclear ribonucleoprotein K OS=Mus musculus OX=10090 GN=Hnrnpk PE=1 SV=1	Hnrnpk	P61979	0.2024	-0.0146	0.087	0.0916	0.033
NAD(P) transhydrogenase, mitochondrial OS=Mus musculus OX=10090 GN=Nnt PE=1 SV=2	Nnt	Q61941	-0.0289	0.2619	0.0558	0.0962667	0.53
Ras-related protein Rab-11B OS=Mus musculus OX=10090 GN=Rab11b PE=1 SV=3	Rab11b	P46638 (+1)	0.1264	-0.1236	0.2917	0.0981667	0.7
LRP chaperone MESD OS=Mus musculus OX=10090 GN=Mesd PE=1 SV=1	Mesd	Q9ERE7	0.0738	0.0819	0.1398	0.0985	0.2
Protein S100-A10 OS=Mus musculus OX=10090 GN=S100a10 PE=1 SV=2	S100a10	P08207	0.1143	0.0842	0.1019	0.100133	0.23
Histone-binding protein RBBP7 OS=Mus musculus OX=10090 GN=Rbbp7 PE=1 SV=1	Rbbp7	Q60973	0.2469	0.3311	-0.2743	0.101233	0.92
Septin-2 OS=Mus musculus OX=10090 GN=Septin2 PE=1 SV=2	Septin2	P42208	-0.1353	0.246	0.1942	0.101633	0.15
Beta-actin-like protein 2 OS=Mus musculus OX=10090 GN=Actbl2 PE=1 SV=1	Actbl2	Q8BFZ3	0.0679	-0.0078	0.247	0.102367	0.25
Transcription factor BTF3 OS=Mus musculus OX=10090 GN=Btf3 PE=1 SV=3	Btf3	Q64152	-0.0112	-0.1283	0.4586	0.106367	0.84
Actin-related protein 2 OS=Mus musculus OX=10090 GN=Actr2 PE=1 SV=1	Actr2	P61161	0.1705	0.1968	-0.0449	0.107467	0.35
Nodal modulator 1 OS=Mus musculus OX=10090 GN=Nomo1 PE=1 SV=1	Nomo1	Q6GQT9	-0.0265	0.0744	0.2789	0.108933	0.35
Far upstream element-binding protein 2 OS=Mus musculus OX=10090 GN=Khsrp PE=1 SV=2	Khsrp	Q3U0V1	0.1171	-0.046	0.2562	0.1091	0.29
Ornithine aminotransferase, mitochondrial OS=Mus musculus OX=10090 GN=Oat PE=1 SV=1	Oat	P29758	0.0872	0.0121	0.2292	0.1095	0.08
Alpha-aminoadipic semialdehyde dehydrogenase OS=Mus musculus OX=10090 GN=Aldh7a1 PE=1 SV=4	Aldh7a1	Q9DBF1	0.1286	0.08	0.1238	0.1108	0.28
Transcriptional activator protein Pur-beta OS=Mus musculus OX=10090 GN=Purb PE=1 SV=3	Purb	O35295	-0.0405	0.1045	0.2717	0.1119	0.37
Transaldolase OS=Mus musculus OX=10090 GN=Taldo1 PE=1 SV=2	Taldo1	Q93092	0.0815	0.1995	0.0559	0.1123	0.077
Platelet-activating factor acetylhydrolase IB subunit alpha OS=Mus musculus OX=10090 GN=Pafah1b1 PE=1 SV=2	Pafah1b1	P63005	0.026	0.2048	0.1118	0.1142	0.49
Serine/threonine-protein phosphatase 2A 65 kDa regulatory subunit A alpha isoform OS=Mus musculus OX=10090 GN=Ppp2r1a PE=1 SV=3	Ppp2r1a	Q76MZ3	0.0178	0.1432	0.1824	0.114467	0.14
Prothymosin alpha OS=Mus musculus OX=10090 GN=Ptma PE=1 SV=2	Ptma	P26350	0.1517	-0.0922	0.2913	0.116933	0.05
Fatty acid synthase OS=Mus musculus OX=10090 GN=Fasn PE=1 SV=2	Fasn	P19096	0.2384	0.2362	-0.1223	0.117433	0.17
FAS-associated factor 2 OS=Mus musculus OX=10090 GN=Faf2 PE=1 SV=2	Faf2	Q3TDN2	0.2925	-0.1436	0.2042	0.1177	0.82
Inosine triphosphate pyrophosphatase OS=Mus musculus OX=10090 GN=Itpa PE=1 SV=2	Itpa	Q9D892	0.1068	0.5686	-0.3198	0.118533	0.97
Spliceosome RNA helicase Ddx39b OS=Mus musculus OX=10090 GN=Ddx39b PE=1 SV=1	Ddx39b	Q9Z1N5	0.2109	0.0651	0.0801	0.1187	0.35
Glyoxalase domain-containing protein 4 OS=Mus musculus OX=10090 GN=Glod4 PE=1 SV=1	Glod4	Q9CPV4	0.3111	-0.0513	0.0969	0.1189	0.078
DNA replication licensing factor MCM2 OS=Mus musculus OX=10090 GN=Mcm2 PE=1 SV=3	Mcm2	P97310	0.1189	-0.1055	0.3443	0.119233	0.58
von Willebrand factor A domain-containing protein 5A OS=Mus musculus OX=10090 GN=Vwa5a PE=1 SV=2	Vwa5a	Q99KC8	0.2395	0.1553	-0.0359	0.119633	0.28
Pyruvate dehydrogenase E1 component subunit beta, mitochondrial OS=Mus musculus OX=10090 GN=Pdhb PE=1 SV=1	Pdhb	Q9D051	-0.0966	0.4219	0.0363	0.120533	0.56
Succinate dehydrogenase [ubiquinone] iron-sulfur subunit, mitochondrial OS=Mus musculus OX=10090 GN=Sdhb PE=1 SV=1	Sdhb	Q9CQA3	-0.1569	0.2805	0.2381	0.120567	0.6
Sorting nexin-1 OS=Mus musculus OX=10090 GN=Snx1 PE=1 SV=1	Snx1	Q9WV80	0.2083	0.231	-0.0775	0.1206	0.1
26S proteasome non-ATPase regulatory subunit 11 OS=Mus musculus OX=10090 GN=Psmd11 PE=1 SV=3	Psmd11	Q8BG32	0.2021	0.1276	0.0415	0.123733	0.13
Sorting nexin-3 OS=Mus musculus OX=10090 GN=Snx3 PE=1 SV=3	Snx3	O70492	0.1447	0.0296	0.2007	0.125	0.2
ADP-ribosylation factor 3 OS=Mus musculus OX=10090 GN=Arf3 PE=2 SV=2	Arf3	P61205 (+1)	0.1358	-0.1102	0.3496	0.125067	0.48
Nascent polypeptide-associated complex subunit alpha, muscle-specific form OS=Mus musculus OX=10090 GN=Naca PE=1 SV=2	Naca	P70670	0.0265	0.1099	0.2402	0.125533	0.032
Myosin-9 OS=Mus musculus OX=10090 GN=Myh9 PE=1 SV=4	Myh9	Q8VDD5	0.1046	0.2108	0.0628	0.126067	0.0001
Charged multivesicular body protein 4b OS=Mus musculus OX=10090 GN=Chmp4b PE=1 SV=2	Chmp4b	Q9D8B3	-0.2106	-0.0806	0.6711	0.126633	0.6
Threonine--tRNA ligase 1, cytoplasmic OS=Mus musculus OX=10090 GN=Tars1 PE=1 SV=2	Tars1	Q9D0R2	0.1179	0.204	0.0607	0.127533	0.031
Ras-related protein Rab-1B OS=Mus musculus OX=10090 GN=Rab1b PE=1 SV=1	Rab1b	Q9D1G1	0.3493	-0.1619	0.2029	0.1301	0.19
Nicotinamide N-methyltransferase OS=Mus musculus OX=10090 GN=Nnmt PE=1 SV=1	Nnmt	O55239	0.0855	0.3233	-0.0184	0.130133	0.27
Tubulin beta-5 chain OS=Mus musculus OX=10090 GN=Tubb5 PE=1 SV=1	Tubb5	P99024	0.1102	0.2248	0.057	0.130667	0.032
Tripeptidyl-peptidase 1 OS=Mus musculus OX=10090 GN=Tpp1 PE=1 SV=2	Tpp1	O89023	-0.0156	0.245	0.167	0.132133	0.33
RNA-binding protein EWS OS=Mus musculus OX=10090 GN=Ewsr1 PE=1 SV=2	Ewsr1	Q61545	0.0241	0.1619	0.214	0.133333	0.087
Prelamin-A/C OS=Mus musculus OX=10090 GN=Lmna PE=1 SV=2	Lmna	P48678	0.131	0.0136	0.2594	0.134667	0.00047
Flavin reductase (NADPH) OS=Mus musculus OX=10090 GN=Blvrb PE=1 SV=3	Blvrb	Q923D2	0.1686	0.0825	0.1538	0.134967	0.25
Cytoskeleton-associated protein 4 OS=Mus musculus OX=10090 GN=Ckap4 PE=1 SV=2	Ckap4	Q8BMK4	0.092	0.0717	0.2441	0.135933	0.057
Glutathione S-transferase P 1 OS=Mus musculus OX=10090 GN=Gstp1 PE=1 SV=2	Gstp1	P19157	0.2364	-0.1188	0.2939	0.137167	0.051
COP9 signalosome complex subunit 3 OS=Mus musculus OX=10090 GN=Cops3 PE=1 SV=3	Cops3	O88543	0.1774	0.1966	0.0392	0.137733	0.12
Prostaglandin E synthase 3 OS=Mus musculus OX=10090 GN=Ptges3 PE=1 SV=1	Ptges3	Q9R0Q7	-0.0995	0.0885	0.43	0.139667	0.47
60S ribosomal protein L35 OS=Mus musculus OX=10090 GN=Rpl35 PE=1 SV=1	Rpl35	Q6ZWV7	0.0771	0.1321	0.2102	0.1398	0.55
CD44 antigen OS=Mus musculus OX=10090 GN=Cd44 PE=1 SV=3	Cd44	P15379	-0.0668	0.0629	0.424	0.140033	0.78
Histone H4 OS=Mus musculus OX=10090 GN=H4c1 PE=1 SV=2	H4c1	P62806	0.1846	0.0026	0.235	0.140733	0.16
Vimentin OS=Mus musculus OX=10090 GN=Vim PE=1 SV=3	Vim	P20152	0.1283	0.128	0.1697	0.142	0.0001
NEDD8-activating enzyme E1 regulatory subunit OS=Mus musculus OX=10090 GN=Nae1 PE=1 SV=1	Nae1	Q8VBW6	0.2212	0.2435	-0.0293	0.145133	0.19
S-adenosylmethionine synthase isoform type-2 OS=Mus musculus OX=10090 GN=Mat2a PE=1 SV=2	Mat2a	Q3THS6	-0.0249	0.3529	0.1155	0.147833	0.25
Translocation protein SEC62 OS=Mus musculus OX=10090 GN=Sec62 PE=1 SV=1	Sec62	Q8BU14	0.3305	0.1781	-0.0642	0.148133	0.31
Neutral alpha-glucosidase AB OS=Mus musculus OX=10090 GN=Ganab PE=1 SV=1	Ganab	Q8BHN3	0.0461	0.1408	0.2597	0.148867	0.24
Y-box-binding protein 1 OS=Mus musculus OX=10090 GN=Ybx1 PE=1 SV=3	Ybx1	P62960	0.142	0.0148	0.2899	0.1489	0.017
Cullin-4A OS=Mus musculus OX=10090 GN=Cul4a PE=1 SV=1	Cul4a	Q3TCH7	0.7168	-0.2394	-0.0267	0.150233	0.3
Guanine nucleotide-binding protein G(I)/G(S)/G(T) subunit beta-1 OS=Mus musculus OX=10090 GN=Gnb1 PE=1 SV=3	Gnb1	P62874	0.1165	0.2336	0.1026	0.1509	0.0014
Tyrosine-protein phosphatase non-receptor type 11 OS=Mus musculus OX=10090 GN=Ptpn11 PE=1 SV=3	Ptpn11	P35235	0.0105	0.2083	0.2341	0.150967	0.25
Septin-5 OS=Mus musculus OX=10090 GN=Septin5 PE=1 SV=2	Septin5	Q9Z2Q6	-0.0275	0.1334	0.3562	0.154033	0.16
Prolyl 4-hydroxylase subunit alpha-2 OS=Mus musculus OX=10090 GN=P4ha2 PE=1 SV=1	P4ha2	Q60716	0.2856	0.1923	-0.0158	0.154033	0.2
Insulin-like growth factor-binding protein 7 OS=Mus musculus OX=10090 GN=Igfbp7 PE=1 SV=3	Igfbp7	Q61581	-0.2452	0.5015	0.2089	0.155067	0.26
26S proteasome regulatory subunit 7 OS=Mus musculus OX=10090 GN=Psmc2 PE=1 SV=5	Psmc2	P46471	0.2321	0.2042	0.0293	0.1552	0.31
Acidic leucine-rich nuclear phosphoprotein 32 family member B OS=Mus musculus OX=10090 GN=Anp32b PE=1 SV=1	Anp32b	Q9EST5	0.1977	0.1821	0.0861	0.1553	0.01
STE20-like serine/threonine-protein kinase OS=Mus musculus OX=10090 GN=Slk PE=1 SV=2	Slk	O54988	-0.1636	0.24	0.3952	0.1572	0.73
Exportin-1 OS=Mus musculus OX=10090 GN=Xpo1 PE=1 SV=1	Xpo1	Q6P5F9	-0.3359	0.4689	0.3394	0.157467	0.24
Ubiquitin-conjugating enzyme E2 L3 OS=Mus musculus OX=10090 GN=Ube2l3 PE=1 SV=1	Ube2l3	P68037	0.2956	0.1669	0.0122	0.158233	0.078
Prolyl 3-hydroxylase 1 OS=Mus musculus OX=10090 GN=P3h1 PE=1 SV=2	P3h1	Q3V1T4	-0.251	0.4527	0.275	0.1589	0.32
Eukaryotic translation initiation factor 4B OS=Mus musculus OX=10090 GN=Eif4b PE=1 SV=1	Eif4b	Q8BGD9	0.4149	0.0838	-0.0206	0.159367	0.41
Ras-related protein Rab-1A OS=Mus musculus OX=10090 GN=Rab1A PE=1 SV=3	Rab1A	P62821	-0.017	0.393	0.118	0.164667	0.28
Insulin-like growth factor 2 mRNA-binding protein 3 OS=Mus musculus OX=10090 GN=Igf2bp3 PE=1 SV=1	Igf2bp3	Q9CPN8	0.2835	0.0326	0.1785	0.164867	0.08
Ras-related protein Rab-6A OS=Mus musculus OX=10090 GN=Rab6a PE=1 SV=4	Rab6a	P35279	0.0686	0.2413	0.1897	0.166533	0.29
Histone H2B type 1-M OS=Mus musculus OX=10090 GN=H2bc14 PE=1 SV=2	H2bc14	P10854 (+3)	0.2716	-0.1263	0.3549	0.166733	0.086
Thioredoxin domain-containing protein 17 OS=Mus musculus OX=10090 GN=Txndc17 PE=1 SV=1	Txndc17	Q9CQM5	0.573	0.7277	-0.797	0.1679	0.89
Xaa-Pro aminopeptidase 1 OS=Mus musculus OX=10090 GN=Xpnpep1 PE=1 SV=1	Xpnpep1	Q6P1B1	0.2742	-0.0533	0.2838	0.168233	0.35
Cofilin-1 OS=Mus musculus OX=10090 GN=Cfl1 PE=1 SV=3	Cfl1	P18760	0.1971	0.0342	0.2736	0.1683	0.027
Acid ceramidase OS=Mus musculus OX=10090 GN=Asah1 PE=1 SV=1	Asah1	Q9WV54	0.4513	-0.0645	0.1194	0.168733	0.14
Tumor necrosis factor receptor type 1-associated DEATH domain protein OS=Mus musculus OX=10090 GN=Tradd PE=1 SV=1	Tradd	Q3U0V2	0.2497	0.2317	0.0257	0.169033	0.078
Myosin light polypeptide 6 OS=Mus musculus OX=10090 GN=Myl6 PE=1 SV=3	Myl6	Q60605	0.1266	0.196	0.1922	0.1716	0.0064
Beta-hexosaminidase subunit alpha OS=Mus musculus OX=10090 GN=Hexa PE=1 SV=2	Hexa	P29416	-0.488	0.5175	0.4908	0.173433	0.98
Transcription elongation factor A protein 1 OS=Mus musculus OX=10090 GN=Tcea1 PE=1 SV=2	Tcea1	P10711	-0.15	0.5355	0.1377	0.1744	0.82
182 kDa tankyrase-1-binding protein OS=Mus musculus OX=10090 GN=Tnks1bp1 PE=1 SV=2	Tnks1bp1	P58871	0.3477	-0.0616	0.2439	0.176667	0.34
Dynamin-2 OS=Mus musculus OX=10090 GN=Dnm2 PE=1 SV=2	Dnm2	P39054	0.6333	-0.0197	-0.0808	0.1776	0.46
Signal recognition particle subunit SRP68 OS=Mus musculus OX=10090 GN=Srp68 PE=1 SV=2	Srp68	Q8BMA6	0.4123	0.3932	-0.272	0.177833	0.13
AP-2 complex subunit mu OS=Mus musculus OX=10090 GN=Ap2m1 PE=1 SV=1	Ap2m1	P84091	0.2484	0.1648	0.1207	0.177967	0.005
Galectin-1 OS=Mus musculus OX=10090 GN=Lgals1 PE=1 SV=3	Lgals1	P16045	0.0934	0.1524	0.2912	0.179	0.0059
Tropomyosin alpha-4 chain OS=Mus musculus OX=10090 GN=Tpm4 PE=1 SV=3	Tpm4	Q6IRU2	0.1762	0.1918	0.1824	0.183467	0.0001
Torsin-1A-interacting protein 1 OS=Mus musculus OX=10090 GN=Tor1aip1 PE=1 SV=3	Tor1aip1	Q921T2	0.2757	0.1572	0.1177	0.183533	0.23
Ras-related C3 botulinum toxin substrate 1 OS=Mus musculus OX=10090 GN=Rac1 PE=1 SV=1	Rac1	P63001	0.1409	0.1543	0.2555	0.183567	0.0001
SUMO-activating enzyme subunit 2 OS=Mus musculus OX=10090 GN=Uba2 PE=1 SV=1	Uba2	Q9Z1F9	0.1505	0.2993	0.1009	0.183567	0.14
Ataxin-2-like protein OS=Mus musculus OX=10090 GN=Atxn2l PE=1 SV=1	Atxn2l	Q7TQH0	0.2772	0.2816	-0.0045	0.184767	0.096
Annexin A1 OS=Mus musculus OX=10090 GN=Anxa1 PE=1 SV=2	Anxa1	P10107	0.3	0.115	0.1429	0.185967	0.0001
Eukaryotic translation initiation factor 1A, X-chromosomal OS=Mus musculus OX=10090 GN=Eif1ax PE=2 SV=3	Eif1ax	Q8BMJ3	0.2241	-0.1267	0.461	0.186133	0.45
Heterogeneous nuclear ribonucleoprotein H2 OS=Mus musculus OX=10090 GN=Hnrnph2 PE=1 SV=1	Hnrnph2	P70333	0.2318	0.0073	0.3233	0.187467	0.15
3-hydroxyacyl-CoA dehydrogenase type-2 OS=Mus musculus OX=10090 GN=Hsd17b10 PE=1 SV=4	Hsd17b10	O08756	0.0478	0.2537	0.2671	0.189533	0.33
Septin-11 OS=Mus musculus OX=10090 GN=Septin11 PE=1 SV=4	Septin11	Q8C1B7	0.1442	0.2105	0.2164	0.190367	0.0015
RNA-binding protein 14 OS=Mus musculus OX=10090 GN=Rbm14 PE=1 SV=1	Rbm14	Q8C2Q3	0.0297	0.0867	0.4675	0.194633	0.23
Cytoplasmic dynein 1 light intermediate chain 1 OS=Mus musculus OX=10090 GN=Dync1li1 PE=1 SV=1	Dync1li1	Q8R1Q8	-0.6427	0.4675	0.7618	0.195533	0.35
Dolichyl-diphosphooligosaccharide--protein glycosyltransferase subunit 2 OS=Mus musculus OX=10090 GN=Rpn2 PE=1 SV=1	Rpn2	Q9DBG6	0.2953	-0.0185	0.3104	0.195733	0.11
26S proteasome non-ATPase regulatory subunit 2 OS=Mus musculus OX=10090 GN=Psmd2 PE=1 SV=1	Psmd2	Q8VDM4	0.219	0.1648	0.204	0.195933	0.076
Spectrin alpha chain, non-erythrocytic 1 OS=Mus musculus OX=10090 GN=Sptan1 PE=1 SV=4	Sptan1	P16546	0.1528	0.1752	0.2683	0.198767	0.0001
Protein disulfide-isomerase OS=Mus musculus OX=10090 GN=P4hb PE=1 SV=2	P4hb	P09103	0.1972	0.2002	0.2096	0.202333	0.0001
Vesicular integral-membrane protein VIP36 OS=Mus musculus OX=10090 GN=Lman2 PE=1 SV=2	Lman2	Q9DBH5	0.039	0.4052	0.1707	0.204967	0.095
Tubulin alpha-1A chain OS=Mus musculus OX=10090 GN=Tuba1a PE=1 SV=1	Tuba1a	P68369	0.1161	0.4476	0.0539	0.205867	0.13
Translin OS=Mus musculus OX=10090 GN=Tsn PE=1 SV=1	Tsn	Q62348	0.5653	-0.4105	0.4633	0.206033	0.54
Septin-7 OS=Mus musculus OX=10090 GN=Septin7 PE=1 SV=1	Septin7	O55131	0.185	0.1822	0.2665	0.211233	0.0019
Insulin-like growth factor 2 mRNA-binding protein 2 OS=Mus musculus OX=10090 GN=Igf2bp2 PE=1 SV=1	Igf2bp2	Q5SF07	0.0965	0.2167	0.3271	0.213433	0.061
Cadherin-11 OS=Mus musculus OX=10090 GN=Cdh11 PE=1 SV=1	Cdh11	P55288	0.0971	0.5426	0.002	0.2139	0.13
Heterogeneous nuclear ribonucleoprotein A1 OS=Mus musculus OX=10090 GN=Hnrnpa1 PE=1 SV=2	Hnrnpa1	P49312	0.2656	-0.0021	0.3783	0.213933	0.0036
Sideroflexin-3 OS=Mus musculus OX=10090 GN=Sfxn3 PE=1 SV=1	Sfxn3	Q91V61	0.0266	0.5305	0.085	0.214033	0.11
Hepatocyte growth factor-regulated tyrosine kinase substrate OS=Mus musculus OX=10090 GN=Hgs PE=1 SV=2	Hgs	Q99LI8	0.8494	-0.2975	0.0914	0.214433	0.83
Dolichyl-diphosphooligosaccharide--protein glycosyltransferase 48 kDa subunit OS=Mus musculus OX=10090 GN=Ddost PE=1 SV=2	Ddost	O54734	0.1371	0.2069	0.3051	0.216367	0.18
Actin-related protein 2/3 complex subunit 5 OS=Mus musculus OX=10090 GN=Arpc5 PE=1 SV=3	Arpc5	Q9CPW4	0.1164	0.359	0.1738	0.2164	0.042
Peptidyl-prolyl cis-trans isomerase C OS=Mus musculus OX=10090 GN=Ppic PE=1 SV=1	Ppic	P30412	-0.3843	0.4993	0.5424	0.219133	0.42
ATP synthase subunit e, mitochondrial OS=Mus musculus OX=10090 GN=Atp5me PE=1 SV=2	Atp5me	Q06185	0.4346	0.0434	0.1833	0.220433	0.41
Probable ATP-dependent RNA helicase DDX5 OS=Mus musculus OX=10090 GN=Ddx5 PE=1 SV=2	Ddx5	Q61656	0.2803	-0.1553	0.5394	0.221467	0.36
Major prion protein OS=Mus musculus OX=10090 GN=Prnp PE=1 SV=2	Prnp	P04925	0.0669	0.3848	0.236	0.229233	0.051
Serine/threonine-protein phosphatase 2B catalytic subunit alpha isoform OS=Mus musculus OX=10090 GN=Ppp3ca PE=1 SV=1	Ppp3ca	P63328	0.0335	0.1127	0.5562	0.234133	0.068
Arylsulfatase A OS=Mus musculus OX=10090 GN=Arsa PE=1 SV=2	Arsa	P50428	0.2708	0.1154	0.3175	0.234567	0.014
Unconventional myosin-Ic OS=Mus musculus OX=10090 GN=Myo1c PE=1 SV=2	Myo1c	Q9WTI7	0.2735	0.2437	0.1874	0.234867	0.025
Cysteine and glycine-rich protein 1 OS=Mus musculus OX=10090 GN=Csrp1 PE=1 SV=3	Csrp1	P97315	0.1628	1.1673	-0.6237	0.235467	0.44
Annexin A11 OS=Mus musculus OX=10090 GN=Anxa11 PE=1 SV=2	Anxa11	P97384	-0.0363	0.527	0.2276	0.239433	0.5
Endophilin-B1 OS=Mus musculus OX=10090 GN=Sh3glb1 PE=1 SV=1	Sh3glb1	Q9JK48	0.4769	0.2125	0.0331	0.240833	0.23
OCIA domain-containing protein 1 OS=Mus musculus OX=10090 GN=Ociad1 PE=1 SV=1	Ociad1	Q9CRD0	0.1109	0.0907	0.5216	0.241067	0.41
Actin-related protein 3 OS=Mus musculus OX=10090 GN=Actr3 PE=1 SV=3	Actr3	Q99JY9	0.1351	0.4033	0.1911	0.243167	0.037
Annexin A7 OS=Mus musculus OX=10090 GN=Anxa7 PE=1 SV=2	Anxa7	Q07076	0.1404	0.3163	0.2762	0.2443	0.0018
AP-2 complex subunit beta OS=Mus musculus OX=10090 GN=Ap2b1 PE=1 SV=1	Ap2b1	Q9DBG3	0.3585	0.1955	0.1821	0.245367	0.0023
Peptidyl-prolyl cis-trans isomerase FKBP5 OS=Mus musculus OX=10090 GN=Fkbp5 PE=1 SV=1	Fkbp5	Q64378	0.3729	0.2335	0.1321	0.246167	0.024
Ras-related protein Rab-5C OS=Mus musculus OX=10090 GN=Rab5c PE=1 SV=2	Rab5c	P35278	0.2295	0.2354	0.2752	0.2467	0.031
Lysosomal protective protein OS=Mus musculus OX=10090 GN=Ctsa PE=1 SV=1	Ctsa	P16675	0.1529	0.2905	0.3019	0.248433	0.0025
Probable ATP-dependent RNA helicase DDX17 OS=Mus musculus OX=10090 GN=Ddx17 PE=1 SV=1	Ddx17	Q501J6	0.2636	0.4588	0.0236	0.248667	0.11
Ran-binding protein 3 OS=Mus musculus OX=10090 GN=Ranbp3 PE=1 SV=2	Ranbp3	Q9CT10	0.0131	0.3331	0.406	0.250733	0.3
Constitutive coactivator of PPAR-gamma-like protein 1 OS=Mus musculus OX=10090 GN=FAM120A PE=1 SV=2	FAM120A	Q6A0A9	0.1753	0.0668	0.5106	0.2509	0.044
Vasodilator-stimulated phosphoprotein OS=Mus musculus OX=10090 GN=Vasp PE=1 SV=4	Vasp	P70460	0.2813	0.227	0.2505	0.252933	0.0001
Eukaryotic translation initiation factor 2A OS=Mus musculus OX=10090 GN=Eif2a PE=1 SV=2	Eif2a	Q8BJW6	0.2936	0.247	0.2197	0.253433	0.0033
C-Jun-amino-terminal kinase-interacting protein 4 OS=Mus musculus OX=10090 GN=Spag9 PE=1 SV=2	Spag9	Q58A65	0.2914	-0.1116	0.5846	0.2548	0.42
NADH-cytochrome b5 reductase 3 OS=Mus musculus OX=10090 GN=Cyb5r3 PE=1 SV=3	Cyb5r3	Q9DCN2	0.2215	0.1916	0.3536	0.255567	0.0018
CAD protein OS=Mus musculus OX=10090 GN=Cad PE=1 SV=1	Cad	B2RQC6	0.8095	-0.0056	-0.0358	0.256033	0.18
Cytoplasmic dynein 1 heavy chain 1 OS=Mus musculus OX=10090 GN=Dync1h1 PE=1 SV=2	Dync1h1	Q9JHU4	0.1952	0.383	0.1909	0.256367	0.0001
Prolyl 4-hydroxylase subunit alpha-1 OS=Mus musculus OX=10090 GN=P4ha1 PE=1 SV=2	P4ha1	Q60715	0.3385	0.2596	0.1879	0.262	0.0053
Spectrin beta chain, non-erythrocytic 1 OS=Mus musculus OX=10090 GN=Sptbn1 PE=1 SV=2	Sptbn1	Q62261	0.2926	0.3887	0.1167	0.266	0.00027
Eukaryotic peptide chain release factor GTP-binding subunit ERF3A OS=Mus musculus OX=10090 GN=Gspt1 PE=1 SV=2	Gspt1	Q8R050	-0.2378	0.806	0.2381	0.268767	0.2
UMP-CMP kinase OS=Mus musculus OX=10090 GN=Cmpk1 PE=1 SV=1	Cmpk1	Q9DBP5	0.2825	0.2321	0.2935	0.269367	0.017
Mitochondrial 10-formyltetrahydrofolate dehydrogenase OS=Mus musculus OX=10090 GN=Aldh1l2 PE=1 SV=2	Aldh1l2	Q8K009	0.2379	0.5976	-0.0257	0.269933	0.012
Vigilin OS=Mus musculus OX=10090 GN=Hdlbp PE=1 SV=1	Hdlbp	Q8VDJ3	0.2968	0.3236	0.1927	0.271033	0.00081
Dehydrogenase/reductase SDR family member 1 OS=Mus musculus OX=10090 GN=Dhrs1 PE=1 SV=1	Dhrs1	Q99L04	0.1555	0.7731	-0.1041	0.274833	0.57
Dynamin-1 OS=Mus musculus OX=10090 GN=Dnm1 PE=1 SV=2	Dnm1	P39053	0.117	0.3319	0.3822	0.277033	0.14
Reticulon-4 OS=Mus musculus OX=10090 GN=Rtn4 PE=1 SV=2	Rtn4	Q99P72	0.2182	0.3713	0.2435	0.277667	0.00023
Vinculin OS=Mus musculus OX=10090 GN=Vcl PE=1 SV=4	Vcl	Q64727	0.3608	0.2478	0.2264	0.278333	0.0001
Rho-related GTP-binding protein RhoG OS=Mus musculus OX=10090 GN=Rhog PE=1 SV=1	Rhog	P84096	-0.2518	0.2584	0.8411	0.282567	0.57
Phosphatidylinositol-binding clathrin assembly protein OS=Mus musculus OX=10090 GN=Picalm PE=1 SV=1	Picalm	Q7M6Y3	0.4066	0.1623	0.2796	0.282833	0.078
Ras-related protein Rab-10 OS=Mus musculus OX=10090 GN=Rab10 PE=1 SV=1	Rab10	P61027	0.4724	0.1751	0.2019	0.283133	0.023
Nucleobindin-1 OS=Mus musculus OX=10090 GN=Nucb1 PE=1 SV=2	Nucb1	Q02819	0.2513	0.101	0.4971	0.283133	0.071
Ubiquitin thioesterase OTUB1 OS=Mus musculus OX=10090 GN=Otub1 PE=1 SV=2	Otub1	Q7TQI3	0.2645	0.2936	0.3007	0.286267	0.0064
Protein ERGIC-53 OS=Mus musculus OX=10090 GN=Lman1 PE=1 SV=1	Lman1	Q9D0F3	0.4276	0.3281	0.1163	0.290667	0.0019
MARCKS-related protein OS=Mus musculus OX=10090 GN=Marcksl1 PE=1 SV=2	Marcksl1	P28667	0.2805	0.0161	0.5768	0.291133	0.046
DnaJ homolog subfamily A member 2 OS=Mus musculus OX=10090 GN=Dnaja2 PE=1 SV=1	Dnaja2	Q9QYJ0	-0.001	0.4574	0.4186	0.291667	0.03
Ubiquitin-conjugating enzyme E2 D3 OS=Mus musculus OX=10090 GN=Ube2d3 PE=1 SV=1	Ube2d3	P61079	0.343	0.333	0.2015	0.2925	0.0036
Myosin-10 OS=Mus musculus OX=10090 GN=Myh10 PE=1 SV=2	Myh10	Q61879	0.0327	0.3356	0.5138	0.294033	0.0066
Septin-9 OS=Mus musculus OX=10090 GN=Septin9 PE=1 SV=1	Septin9	Q80UG5	0.1633	0.3176	0.41	0.296967	0.0001
Dihydropyrimidinase-related protein 3 OS=Mus musculus OX=10090 GN=Dpysl3 PE=1 SV=1	Dpysl3	Q62188	-0.0357	0.5353	0.3979	0.299167	0.077
UDP-glucose 6-dehydrogenase OS=Mus musculus OX=10090 GN=Ugdh PE=1 SV=1	Ugdh	O70475	0.1478	0.3622	0.3901	0.300033	0.03
Microtubule-associated protein 1A OS=Mus musculus OX=10090 GN=Map1a PE=1 SV=2	Map1a	Q9QYR6	0.2457	0.6566	0.011	0.304433	0.31
Myeloid-associated differentiation marker OS=Mus musculus OX=10090 GN=Myadm PE=1 SV=2	Myadm	O35682	0.2697	0.3521	0.3012	0.307667	0.00021
Transferrin receptor protein 1 OS=Mus musculus OX=10090 GN=Tfrc PE=1 SV=1	Tfrc	Q62351	0.5228	0.19	0.2155	0.309433	0.24
Protein YIPF5 OS=Mus musculus OX=10090 GN=Yipf5 PE=1 SV=1	Yipf5	Q9EQQ2	0.4774	0.3876	0.0788	0.3146	0.018
S-phase kinase-associated protein 1 OS=Mus musculus OX=10090 GN=Skp1 PE=1 SV=3	Skp1	Q9WTX5	0.4149	0.266	0.2656	0.3155	0.0045
Prolow-density lipoprotein receptor-related protein 1 OS=Mus musculus OX=10090 GN=Lrp1 PE=1 SV=1	Lrp1	Q91ZX7	0.2816	0.3809	0.2891	0.3172	0.0001
General vesicular transport factor p115 OS=Mus musculus OX=10090 GN=Uso1 PE=1 SV=2	Uso1	Q9Z1Z0	0.3417	0.317	0.2933	0.317333	0.019
Calponin-3 OS=Mus musculus OX=10090 GN=Cnn3 PE=1 SV=1	Cnn3	Q9DAW9	0.2346	0.2289	0.5085	0.324	0.084
Actin, cytoplasmic 2 OS=Mus musculus OX=10090 GN=Actg1 PE=1 SV=1	Actg1	P63260	0.355	0.2269	0.3915	0.324467	0.0001
Glutaminase kidney isoform, mitochondrial OS=Mus musculus OX=10090 GN=Gls PE=1 SV=1	Gls	D3Z7P3	0.3185	0.3838	0.2888	0.330367	0.0001
Acyl-coenzyme A thioesterase 2, mitochondrial OS=Mus musculus OX=10090 GN=Acot2 PE=1 SV=2	Acot2	Q9QYR9	-0.1826	1.0089	0.1813	0.335867	0.46
Leucine-rich repeat-containing protein 47 OS=Mus musculus OX=10090 GN=Lrrc47 PE=1 SV=1	Lrrc47	Q505F5	0.6716	0.0979	0.2383	0.335933	0.12
Serpin H1 OS=Mus musculus OX=10090 GN=Serpinh1 PE=1 SV=3	Serpinh1	P19324	0.2811	0.4062	0.3208	0.336033	0.0001
Catenin alpha-1 OS=Mus musculus OX=10090 GN=Ctnna1 PE=1 SV=1	Ctnna1	P26231	0.239	0.4148	0.3615	0.338433	0.00094
Poly(rC)-binding protein 2 OS=Mus musculus OX=10090 GN=Pcbp2 PE=1 SV=1	Pcbp2	Q61990	0.2974	0.1556	0.5672	0.340067	0.011
Brain acid soluble protein 1 OS=Mus musculus OX=10090 GN=Basp1 PE=1 SV=3	Basp1	Q91XV3	0.3857	0.1701	0.4668	0.340867	0.00025
Ubiquitin-conjugating enzyme E2 variant 1 OS=Mus musculus OX=10090 GN=Ube2v1 PE=1 SV=1	Ube2v1	Q9CZY3	0.0851	0.5753	0.3648	0.341733	0.074
UDP-glucuronosyltransferase 1-6 OS=Mus musculus OX=10090 GN=Ugt1a6 PE=1 SV=1	Ugt1a6	Q64435	-0.7952	0.4882	1.3344	0.342467	0.41
Hepatoma-derived growth factor OS=Mus musculus OX=10090 GN=Hdgf PE=1 SV=2	Hdgf	P51859	-0.1131	0.5774	0.5813	0.348533	0.23
Protein kinase C and casein kinase substrate in neurons protein 2 OS=Mus musculus OX=10090 GN=Pacsin2 PE=1 SV=1	Pacsin2	Q9WVE8	0.2113	0.4275	0.407	0.3486	0.15
Talin-1 OS=Mus musculus OX=10090 GN=Tln1 PE=1 SV=2	Tln1	P26039	0.3844	0.347	0.3154	0.348933	0.0001
Cartilage-associated protein OS=Mus musculus OX=10090 GN=Crtap PE=1 SV=3	Crtap	Q9CYD3	0.3625	0.3503	0.3348	0.3492	0.15
Calumenin OS=Mus musculus OX=10090 GN=Calu PE=1 SV=1	Calu	O35887	0.3552	0.2884	0.4112	0.3516	0.0001
Serine/threonine-protein phosphatase PP1-alpha catalytic subunit OS=Mus musculus OX=10090 GN=Ppp1ca PE=1 SV=1	Ppp1ca	P62137	0.1576	0.4558	0.4467	0.353367	0.0022
ATP-binding cassette sub-family F member 1 OS=Mus musculus OX=10090 GN=Abcf1 PE=1 SV=1	Abcf1	Q6P542	-0.0892	0.8183	0.3333	0.354133	0.2
Catenin beta-1 OS=Mus musculus OX=10090 GN=Ctnnb1 PE=1 SV=1	Ctnnb1	Q02248	0.7107	0.3453	0.0285	0.3615	0.03
Cold shock domain-containing protein E1 OS=Mus musculus OX=10090 GN=Csde1 PE=1 SV=1	Csde1	Q91W50	0.3454	0.4368	0.3128	0.365	0.00034
Large neutral amino acids transporter small subunit 1 OS=Mus musculus OX=10090 GN=Slc7a5 PE=1 SV=2	Slc7a5	Q9Z127	0.2054	0.4372	0.4535	0.365367	0.0074
Annexin A6 OS=Mus musculus OX=10090 GN=Anxa6 PE=1 SV=3	Anxa6	P14824	0.3109	0.4724	0.3161	0.366467	0.0001
Cytoplasmic dynein 1 light intermediate chain 2 OS=Mus musculus OX=10090 GN=Dync1li2 PE=1 SV=2	Dync1li2	Q6PDL0	0.2954	0.24	0.5706	0.368667	0.07
Fermitin family homolog 2 OS=Mus musculus OX=10090 GN=Fermt2 PE=1 SV=1	Fermt2	Q8CIB5	0.2985	0.4848	0.3232	0.368833	0.0001
Adapter molecule crk OS=Mus musculus OX=10090 GN=Crk PE=1 SV=1	Crk	Q64010	0.3081	0.5603	0.248	0.372133	0.0018
Secernin-1 OS=Mus musculus OX=10090 GN=Scrn1 PE=1 SV=1	Scrn1	Q9CZC8	0.4276	0.2799	0.4382	0.3819	0.00072
Calpain-1 catalytic subunit OS=Mus musculus OX=10090 GN=Capn1 PE=1 SV=1	Capn1	O35350	-0.4796	1.0503	0.5812	0.383967	0.42
Eukaryotic translation initiation factor 3 subunit G OS=Mus musculus OX=10090 GN=Eif3g PE=1 SV=2	Eif3g	Q9Z1D1	0.4568	0.3578	0.3376	0.384067	0.0056
KH domain-containing, RNA-binding, signal transduction-associated protein 1 OS=Mus musculus OX=10090 GN=Khdrbs1 PE=1 SV=2	Khdrbs1	Q60749	0.124	-0.0713	1.1251	0.3926	0.25
Nuclear mitotic apparatus protein 1 OS=Mus musculus OX=10090 GN=Numa1 PE=1 SV=1	Numa1	E9Q7G0	0.5973	0.2355	0.3563	0.396367	0.0039
Y-box-binding protein 3 OS=Mus musculus OX=10090 GN=Ybx3 PE=1 SV=2	Ybx3	Q9JKB3	0.2795	0.4231	0.4893	0.3973	0.0029
Twinfilin-1 OS=Mus musculus OX=10090 GN=Twf1 PE=1 SV=2	Twf1	Q91YR1	0.4441	0.3282	0.4327	0.401667	0.037
GTP:AMP phosphotransferase AK3, mitochondrial OS=Mus musculus OX=10090 GN=Ak3 PE=1 SV=3	Ak3	Q9WTP7	0.5953	0.3249	0.288	0.402733	0.014
Perilipin-3 OS=Mus musculus OX=10090 GN=Plin3 PE=1 SV=1	Plin3	Q9DBG5	0.3548	0.6524	0.204	0.403733	0.0077
Golgin subfamily A member 3 OS=Mus musculus OX=10090 GN=Golga3 PE=1 SV=3	Golga3	P55937	0.4409	0.344	0.4272	0.404033	0.00018
Pyridoxal kinase OS=Mus musculus OX=10090 GN=Pdxk PE=1 SV=1	Pdxk	Q8K183	0.2253	0.6438	0.3461	0.405067	0.03
Lysosomal acid phosphatase OS=Mus musculus OX=10090 GN=Acp2 PE=1 SV=2	Acp2	P24638	0.2899	0.462	0.4644	0.405433	0.00059
Actin-related protein 2/3 complex subunit 1B OS=Mus musculus OX=10090 GN=Arpc1b PE=1 SV=4	Arpc1b	Q9WV32	0.5448	0.362	0.327	0.411267	0.002
LIM and SH3 domain protein 1 OS=Mus musculus OX=10090 GN=Lasp1 PE=1 SV=1	Lasp1	Q61792	0.3943	0.0856	0.7541	0.411333	0.045
MOB-like protein phocein OS=Mus musculus OX=10090 GN=Mob4 PE=1 SV=1	Mob4	Q6PEB6	0.4728	0.6632	0.0998	0.411933	0.068
60S ribosomal protein L21 OS=Mus musculus OX=10090 GN=Rpl21 PE=1 SV=3	Rpl21	O09167	0.6836	0.9386	-0.3862	0.412	0.27
Chloride intracellular channel protein 1 OS=Mus musculus OX=10090 GN=Clic1 PE=1 SV=3	Clic1	Q9Z1Q5	0.396	0.4803	0.373	0.416433	0.00016
Protein Noxp20 OS=Mus musculus OX=10090 GN=Fam114a1 PE=1 SV=1	Fam114a1	Q9D281	-0.1466	0.6575	0.7432	0.418033	0.11
Metalloreductase STEAP3 OS=Mus musculus OX=10090 GN=Steap3 PE=1 SV=1	Steap3	Q8CI59	0.439	0.428	0.4027	0.423233	0.0001
Syntaxin-binding protein 3 OS=Mus musculus OX=10090 GN=Stxbp3 PE=1 SV=1	Stxbp3	Q60770	-0.1649	0.9424	0.4939	0.4238	0.079
cAMP-dependent protein kinase type I-alpha regulatory subunit OS=Mus musculus OX=10090 GN=Prkar1a PE=1 SV=3	Prkar1a	Q9DBC7	0.3295	0.2044	0.7391	0.424333	0.084
Histone H2A type 1-G OS=Mus musculus OX=10090 GN=H2ac11 PE=1 SV=1	H2ac11	C0HKE5 (+6)	0.5729	0.1383	0.5722	0.4278	0.042
ADP-ribosylation factor-like protein 1 OS=Mus musculus OX=10090 GN=Arl1 PE=1 SV=1	Arl1	P61211	0.2242	0.0696	0.9996	0.431133	0.3
Prostacyclin synthase OS=Mus musculus OX=10090 GN=Ptgis PE=1 SV=1	Ptgis	O35074	0.2922	0.2874	0.7144	0.431333	0.19
Flotillin-1 OS=Mus musculus OX=10090 GN=Flot1 PE=1 SV=1	Flot1	O08917	-0.2912	1.2475	0.3425	0.432933	0.48
Reticulocalbin-3 OS=Mus musculus OX=10090 GN=Rcn3 PE=1 SV=1	Rcn3	Q8BH97	0.3121	0.3286	0.6617	0.434133	0.0001
Myoferlin OS=Mus musculus OX=10090 GN=Myof PE=1 SV=2	Myof	Q69ZN7	0.3908	0.4916	0.4232	0.4352	0.0001
Protein PRRC2C OS=Mus musculus OX=10090 GN=Prrc2c PE=1 SV=3	Prrc2c	Q3TLH4	0.7029	0.9351	-0.3306	0.4358	0.33
Catenin delta-1 OS=Mus musculus OX=10090 GN=Ctnnd1 PE=1 SV=2	Ctnnd1	P30999	0.7024	0.1946	0.4229	0.439967	0.00058
Cathepsin B OS=Mus musculus OX=10090 GN=Ctsb PE=1 SV=2	Ctsb	P10605	0.1116	0.6008	0.6176	0.443333	0.027
Tubulin beta-4B chain OS=Mus musculus OX=10090 GN=Tubb4b PE=1 SV=1	Tubb4b	P68372	0.4807	1.1297	-0.2774	0.444333	0.34
Periostin OS=Mus musculus OX=10090 GN=Postn PE=1 SV=2	Postn	Q62009	0.0992	-0.0025	1.2482	0.4483	0.24
Cadherin-13 OS=Mus musculus OX=10090 GN=Cdh13 PE=1 SV=2	Cdh13	Q9WTR5	0.5254	0.2178	0.6093	0.450833	0.022
N(G),N(G)-dimethylarginine dimethylaminohydrolase 2 OS=Mus musculus OX=10090 GN=Ddah2 PE=1 SV=1	Ddah2	Q99LD8	0.4535	0.3012	0.5996	0.451433	0.0004
14-3-3 protein eta OS=Mus musculus OX=10090 GN=Ywhah PE=1 SV=2	Ywhah	P68510	0.4325	0.4166	0.5119	0.453667	0.0001
CDKN2A-interacting protein OS=Mus musculus OX=10090 GN=Cdkn2aip PE=1 SV=1	Cdkn2aip	Q8BI72	1.069	0.2965	-0.0019	0.454533	0.23
Protein canopy homolog 2 OS=Mus musculus OX=10090 GN=Cnpy2 PE=1 SV=1	Cnpy2	Q9QXT0	0.3375	0.3604	0.666	0.454633	0.013
Dynactin subunit 1 OS=Mus musculus OX=10090 GN=Dctn1 PE=1 SV=3	Dctn1	O08788	0.5479	0.4391	0.3818	0.456267	0.0001
Major vault protein OS=Mus musculus OX=10090 GN=Mvp PE=1 SV=4	Mvp	Q9EQK5	0.5605	0.4799	0.3326	0.457667	0.0001
Phosphatidylinositol-3-phosphatase SAC1 OS=Mus musculus OX=10090 GN=Sacm1l PE=1 SV=1	Sacm1l	Q9EP69	0.2392	0.2713	0.8747	0.461733	0.017
A-kinase anchor protein 12 OS=Mus musculus OX=10090 GN=Akap12 PE=1 SV=1	Akap12	Q9WTQ5	0.7601	0.4647	0.1647	0.463167	0.046
Extended synaptotagmin-2 OS=Mus musculus OX=10090 GN=Esyt2 PE=1 SV=1	Esyt2	Q3TZZ7	0.275	0.2421	0.8801	0.465733	0.08
Ras-related protein Rab-5A OS=Mus musculus OX=10090 GN=Rab5a PE=1 SV=1	Rab5a	Q9CQD1	0.4319	0.4472	0.5274	0.468833	0.0001
Golgi resident protein GCP60 OS=Mus musculus OX=10090 GN=Acbd3 PE=1 SV=3	Acbd3	Q8BMP6	0.5753	0.487	0.3448	0.469033	0.0022
Dipeptidyl peptidase 3 OS=Mus musculus OX=10090 GN=Dpp3 PE=1 SV=2	Dpp3	Q99KK7	0.0517	1.0922	0.2678	0.470567	0.046
40S ribosomal protein S23 OS=Mus musculus OX=10090 GN=Rps23 PE=1 SV=3	Rps23	P62267	-0.013	1.6607	-0.2078	0.479967	0.52
Gelsolin OS=Mus musculus OX=10090 GN=Gsn PE=1 SV=3	Gsn	P13020	0.4587	0.4808	0.5077	0.4824	0.0001
Vascular cell adhesion protein 1 OS=Mus musculus OX=10090 GN=Vcam1 PE=1 SV=1	Vcam1	P29533	1.0501	-0.582	1.0102	0.492767	0.41
Destrin OS=Mus musculus OX=10090 GN=Dstn PE=1 SV=3	Dstn	Q9R0P5	0.5213	0.5189	0.4434	0.494533	0.00059
TRIO and F-actin-binding protein OS=Mus musculus OX=10090 GN=Triobp PE=1 SV=3	Triobp	Q99KW3	0.5055	0.2513	0.7366	0.4978	0.024
Endoplasmic reticulum resident protein 44 OS=Mus musculus OX=10090 GN=Erp44 PE=1 SV=1	Erp44	Q9D1Q6	0.3439	1.0664	0.1183	0.509533	0.016
Aldehyde dehydrogenase family 3 member A2 OS=Mus musculus OX=10090 GN=Aldh3a2 PE=1 SV=2	Aldh3a2	P47740	0.3764	0.9005	0.2681	0.515	0.014
Collagen alpha-1(VI) chain OS=Mus musculus OX=10090 GN=Col6a1 PE=1 SV=1	Col6a1	Q04857	0.4352	0.3232	0.8009	0.519767	0.0044
Glutamine--tRNA ligase OS=Mus musculus OX=10090 GN=Qars1 PE=1 SV=1	Qars1	Q8BML9	0.592	0.623	0.3906	0.5352	0.0034
Procollagen galactosyltransferase 1 OS=Mus musculus OX=10090 GN=Colgalt1 PE=1 SV=2	Colgalt1	Q8K297	0.8084	0.2833	0.5153	0.535667	0.038
Mitogen-activated protein kinase 3 OS=Mus musculus OX=10090 GN=Mapk3 PE=1 SV=5	Mapk3	Q63844	0.49	0.8976	0.2286	0.538733	0.034
Transforming protein RhoA OS=Mus musculus OX=10090 GN=Rhoa PE=1 SV=1	Rhoa	Q9QUI0	0.2223	0.6109	0.7868	0.54	0.032
Eukaryotic translation initiation factor 3 subunit H OS=Mus musculus OX=10090 GN=Eif3h PE=1 SV=1	Eif3h	Q91WK2	0.0339	1.0607	0.5318	0.542133	0.016
DNA-(apurinic or apyrimidinic site) endonuclease OS=Mus musculus OX=10090 GN=Apex1 PE=1 SV=2	Apex1	P28352	0.4487	0.5632	0.6262	0.546033	0.00026
Transportin-1 OS=Mus musculus OX=10090 GN=Tnpo1 PE=1 SV=2	Tnpo1	Q8BFY9	0.7676	0.2506	0.6286	0.548933	0.023
Endophilin-A2 OS=Mus musculus OX=10090 GN=Sh3gl1 PE=1 SV=1	Sh3gl1	Q62419	0.6095	0.2284	0.8145	0.5508	0.012
Protein transport protein Sec23A OS=Mus musculus OX=10090 GN=Sec23a PE=1 SV=2	Sec23a	Q01405	0.2423	0.7504	0.6727	0.555133	0.00011
Tropomyosin beta chain OS=Mus musculus OX=10090 GN=Tpm2 PE=1 SV=1	Tpm2	P58774	0.615	0.5546	0.5051	0.558233	0.035
Neural cell adhesion molecule 1 OS=Mus musculus OX=10090 GN=Ncam1 PE=1 SV=3	Ncam1	P13595	0.3971	0.6969	0.5827	0.5589	0.16
Ubiquitin-conjugating enzyme E2 N OS=Mus musculus OX=10090 GN=Ube2n PE=1 SV=1	Ube2n	P61089	0.3258	0.4039	0.9608	0.5635	0.02
Filamin-C OS=Mus musculus OX=10090 GN=Flnc PE=1 SV=3	Flnc	Q8VHX6	0.3591	0.6391	0.6992	0.5658	0.0001
Manganese-transporting ATPase 13A1 OS=Mus musculus OX=10090 GN=Atp13a1 PE=1 SV=2	Atp13a1	Q9EPE9	0.7971	0.6717	0.2396	0.569467	0.026
Phospholipase A2 group XV OS=Mus musculus OX=10090 GN=Pla2g15 PE=1 SV=1	Pla2g15	Q8VEB4	0.4952	0.6153	0.6425	0.584333	0.0022
Lysosomal acid lipase/cholesteryl ester hydrolase OS=Mus musculus OX=10090 GN=Lipa PE=1 SV=2	Lipa	Q9Z0M5	0.3924	0.8045	0.5761	0.591	0.0079
V-type proton ATPase subunit H OS=Mus musculus OX=10090 GN=Atp6v1h PE=1 SV=1	Atp6v1h	Q8BVE3	1.049	-0.0175	0.7462	0.592567	0.12
Early endosome antigen 1 OS=Mus musculus OX=10090 GN=Eea1 PE=1 SV=2	Eea1	Q8BL66	0.6304	0.5523	0.5973	0.593333	0.0001
RNA-binding protein FUS OS=Mus musculus OX=10090 GN=Fus PE=1 SV=1	Fus	P56959	0.5497	0.6152	0.628	0.597633	0.0001
SPARC OS=Mus musculus OX=10090 GN=Sparc PE=1 SV=1	Sparc	P07214	0.7017	0.288	0.8035	0.597733	0.014
Growth arrest-specific protein 1 OS=Mus musculus OX=10090 GN=Gas1 PE=1 SV=2	Gas1	Q01721	0.6655	0.6029	0.5306	0.599667	0.0014
Collagen alpha-1(XVIII) chain OS=Mus musculus OX=10090 GN=Col18a1 PE=1 SV=4	Col18a1	P39061	0.347	0.6522	0.8207	0.606633	0.012
Transducin beta-like protein 2 OS=Mus musculus OX=10090 GN=Tbl2 PE=1 SV=2	Tbl2	Q9R099	0.7557	0.2919	0.7801	0.609233	0.016
Ras GTPase-activating protein-binding protein 2 OS=Mus musculus OX=10090 GN=G3bp2 PE=1 SV=2	G3bp2	P97379	0.4424	0.5781	0.8077	0.6094	0.0046
Integrin-linked protein kinase OS=Mus musculus OX=10090 GN=Ilk PE=1 SV=2	Ilk	O55222	0.5305	0.7261	0.5814	0.612667	0.0011
Lipoma-preferred partner homolog OS=Mus musculus OX=10090 GN=Lpp PE=1 SV=1	Lpp	Q8BFW7	0.4881	0.7423	0.6155	0.6153	0.0015
Kinesin-1 heavy chain OS=Mus musculus OX=10090 GN=Kif5b PE=1 SV=3	Kif5b	Q61768	0.4969	0.5374	0.8189	0.617733	0.0001
Mitochondrial-processing peptidase subunit alpha OS=Mus musculus OX=10090 GN=Pmpca PE=1 SV=1	Pmpca	Q9DC61	0.5959	0.8111	0.4498	0.618933	0.14
Enhancer of rudimentary homolog OS=Mus musculus OX=10090 GN=Erh PE=1 SV=1	Erh	P84089	0.5387	0.4938	0.8263	0.6196	0.004
LIM domain and actin-binding protein 1 OS=Mus musculus OX=10090 GN=Lima1 PE=1 SV=3	Lima1	Q9ERG0	0.9974	0.0221	0.8661	0.628533	0.1
Syntaxin-12 OS=Mus musculus OX=10090 GN=Stx12 PE=1 SV=1	Stx12	Q9ER00	0.3654	0.7944	0.7267	0.628833	0.0092
COP9 signalosome complex subunit 4 OS=Mus musculus OX=10090 GN=Cops4 PE=1 SV=1	Cops4	O88544	0.3936	0.6457	0.8566	0.631967	0.045
Guanine nucleotide-binding protein G(s) subunit alpha isoforms short OS=Mus musculus OX=10090 GN=Gnas PE=1 SV=1	Gnas	P63094	0.7379	0.8664	0.302	0.635433	0.048
Guanine nucleotide-binding protein G(o) subunit alpha OS=Mus musculus OX=10090 GN=Gnao1 PE=1 SV=3	Gnao1	P18872	0.1529	0.8717	0.8876	0.6374	0.0013
cAMP-dependent protein kinase type II-beta regulatory subunit OS=Mus musculus OX=10090 GN=Prkar2b PE=1 SV=3	Prkar2b	P31324	0.1367	0.1031	1.6865	0.6421	0.31
Eukaryotic translation initiation factor 3 subunit B OS=Mus musculus OX=10090 GN=Eif3b PE=1 SV=1	Eif3b	Q8JZQ9	0.2404	1.0521	0.6597	0.650733	0.0067
NAD(P)H dehydrogenase [quinone] 1 OS=Mus musculus OX=10090 GN=Nqo1 PE=1 SV=3	Nqo1	Q64669	0.9608	0.518	0.4909	0.656567	0.0028
Laminin subunit beta-1 OS=Mus musculus OX=10090 GN=Lamb1 PE=1 SV=3	Lamb1	P02469	0.5883	-0.2715	1.6756	0.664133	0.56
Rab GTPase-activating protein 1 OS=Mus musculus OX=10090 GN=Rabgap1 PE=1 SV=1	Rabgap1	A2AWA9	0.7471	0.4476	0.8213	0.672	0.0001
Myristoylated alanine-rich C-kinase substrate OS=Mus musculus OX=10090 GN=Marcks PE=1 SV=2	Marcks	P26645	0.8169	0.5048	0.7108	0.6775	0.0001
Solute carrier family 12 member 4 OS=Mus musculus OX=10090 GN=Slc12a4 PE=1 SV=2	Slc12a4	Q9JIS8	0.9219	0.5577	0.5608	0.680133	0.0049
Eukaryotic initiation factor 4A-II OS=Mus musculus OX=10090 GN=Eif4a2 PE=1 SV=2	Eif4a2	P10630	0.6285	0.9104	0.5246	0.687833	0.0012
Tyrosine-protein phosphatase non-receptor type 23 OS=Mus musculus OX=10090 GN=Ptpn23 PE=1 SV=2	Ptpn23	Q6PB44	0.1971	0.259	1.6196	0.6919	0.13
Cytoplasmic dynein 1 intermediate chain 2 OS=Mus musculus OX=10090 GN=Dync1i2 PE=1 SV=1	Dync1i2	O88487	0.8393	0.6158	0.6254	0.6935	0.0001
Ras-related protein Rab-35 OS=Mus musculus OX=10090 GN=Rab35 PE=1 SV=1	Rab35	Q6PHN9	0.7173	0.9087	0.4639	0.696633	0.006
Echinoderm microtubule-associated protein-like 1 OS=Mus musculus OX=10090 GN=Eml1 PE=1 SV=1	Eml1	Q05BC3	1.0663	0.921	0.1155	0.700933	0.015
Microtubule-associated protein 4 OS=Mus musculus OX=10090 GN=Map4 PE=1 SV=3	Map4	P27546	0.817	0.7326	0.5701	0.706567	0.0001
EH domain-containing protein 1 OS=Mus musculus OX=10090 GN=Ehd1 PE=1 SV=1	Ehd1	Q9WVK4	0.7495	0.4197	0.9553	0.708167	0.011
High mobility group protein B1 OS=Mus musculus OX=10090 GN=Hmgb1 PE=1 SV=2	Hmgb1	P63158	0.7432	0.3873	1.0112	0.7139	0.00037
F-actin-capping protein subunit alpha-1 OS=Mus musculus OX=10090 GN=Capza1 PE=1 SV=4	Capza1	P47753	0.2757	0.5153	1.362	0.717667	0.075
Basement membrane-specific heparan sulfate proteoglycan core protein OS=Mus musculus OX=10090 GN=Hspg2 PE=1 SV=1	Hspg2	Q05793	0.0877	1.2463	0.8198	0.717933	0.067
Ataxin-10 OS=Mus musculus OX=10090 GN=Atxn10 PE=1 SV=2	Atxn10	P28658	0.1784	1.1934	0.7826	0.718133	0.02
Omega-amidase NIT2 OS=Mus musculus OX=10090 GN=Nit2 PE=1 SV=1	Nit2	Q9JHW2	0.6931	0.6385	0.8375	0.723033	0.00026
Histone H1.4 OS=Mus musculus OX=10090 GN=H1-4 PE=1 SV=2	H1-4	P43274	0.689	0.3341	1.1499	0.724333	0.037
Golgi reassembly-stacking protein 2 OS=Mus musculus OX=10090 GN=Gorasp2 PE=1 SV=3	Gorasp2	Q99JX3	0.7499	0.9476	0.4759	0.724467	0.00023
ATP-dependent 6-phosphofructokinase, liver type OS=Mus musculus OX=10090 GN=Pfkl PE=1 SV=4	Pfkl	P12382	0.9808	0.112	1.0823	0.725033	0.15
Peptidyl-prolyl cis-trans isomerase FKBP10 OS=Mus musculus OX=10090 GN=Fkbp10 PE=1 SV=2	Fkbp10	Q61576	1.2733	0.4907	0.4349	0.732967	0.034
Actin, alpha cardiac muscle 1 OS=Mus musculus OX=10090 GN=Actc1 PE=1 SV=1	Actc1	P68033	0.7912	0.8328	0.576	0.733333	0.0001
Far upstream element-binding protein 1 OS=Mus musculus OX=10090 GN=Fubp1 PE=1 SV=1	Fubp1	Q91WJ8	0.3005	0.3216	1.5918	0.737967	0.038
EH domain-containing protein 2 OS=Mus musculus OX=10090 GN=Ehd2 PE=1 SV=1	Ehd2	Q8BH64	0.7752	0.5813	0.8615	0.739333	0.0001
Dynactin subunit 4 OS=Mus musculus OX=10090 GN=Dctn4 PE=1 SV=1	Dctn4	Q8CBY8	0.6152	0.881	0.7255	0.740567	0.0009
Protein LYRIC OS=Mus musculus OX=10090 GN=Mtdh PE=1 SV=1	Mtdh	Q80WJ7	1.6402	0.3685	0.2323	0.747	0.17
Regulator of nonsense transcripts 1 OS=Mus musculus OX=10090 GN=Upf1 PE=1 SV=2	Upf1	Q9EPU0	0.626	0.7956	0.8246	0.748733	0.0018
Plasma membrane calcium-transporting ATPase 1 OS=Mus musculus OX=10090 GN=Atp2b1 PE=1 SV=1	Atp2b1	G5E829	0.4163	1.0053	0.8929	0.7715	0.013
Argininosuccinate lyase OS=Mus musculus OX=10090 GN=Asl PE=1 SV=1	Asl	Q91YI0	0.707	2.7681	-1.1432	0.7773	0.53
Band 4.1-like protein 2 OS=Mus musculus OX=10090 GN=Epb41l2 PE=1 SV=2	Epb41l2	O70318	0.774	1.199	0.3692	0.780733	0.00023
Probable ATP-dependent RNA helicase DDX6 OS=Mus musculus OX=10090 GN=Ddx6 PE=1 SV=1	Ddx6	P54823	1.3115	0.14	0.9044	0.7853	0.44
4-trimethylaminobutyraldehyde dehydrogenase OS=Mus musculus OX=10090 GN=Aldh9a1 PE=1 SV=1	Aldh9a1	Q9JLJ2	0.5637	0.8533	0.9392	0.7854	0.0023
RNA-binding motif, single-stranded-interacting protein 2 OS=Mus musculus OX=10090 GN=Rbms2 PE=1 SV=1	Rbms2	Q8VC70	0.5618	0.9745	0.8446	0.793633	0.0029
ADP-ribosylation factor 4 OS=Mus musculus OX=10090 GN=Arf4 PE=1 SV=2	Arf4	P61750	0.6979	0.2845	1.4253	0.802567	0.051
ATP synthase subunit g, mitochondrial OS=Mus musculus OX=10090 GN=Atp5mg PE=1 SV=1	Atp5mg	Q9CPQ8	0.5444	1.8436	0.0202	0.802733	0.23
Tropomyosin alpha-1 chain OS=Mus musculus OX=10090 GN=Tpm1 PE=1 SV=1	Tpm1	P58771	0.7395	0.7493	0.9248	0.804533	0.0001
Caveolin-1 OS=Mus musculus OX=10090 GN=Cav1 PE=1 SV=1	Cav1	P49817	0.858	0.6486	0.9087	0.8051	0.0001
Microtubule-associated protein 1S OS=Mus musculus OX=10090 GN=Map1s PE=1 SV=2	Map1s	Q8C052	0.971	0.942	0.5425	0.8185	0.012
Golgi-associated plant pathogenesis-related protein 1 OS=Mus musculus OX=10090 GN=Glipr2 PE=1 SV=3	Glipr2	Q9CYL5	0.9329	1.4077	0.1223	0.820967	0.094
Calponin-2 OS=Mus musculus OX=10090 GN=Cnn2 PE=1 SV=1	Cnn2	Q08093	0.6781	0.5642	1.2227	0.821667	0.0001
Thy-1 membrane glycoprotein OS=Mus musculus OX=10090 GN=Thy1 PE=1 SV=1	Thy1	P01831	0.9621	0.7744	0.74	0.8255	0.0001
ADP-ribosylation factor GTPase-activating protein 3 OS=Mus musculus OX=10090 GN=Arfgap3 PE=1 SV=2	Arfgap3	Q9D8S3	0.8154	0.5149	1.168	0.832767	0.0061
Cytokine receptor-like factor 1 OS=Mus musculus OX=10090 GN=Crlf1 PE=1 SV=1	Crlf1	Q9JM58	0.6718	0.8619	0.9665	0.8334	0.00021
Caveolae-associated protein 1 OS=Mus musculus OX=10090 GN=Cavin1 PE=1 SV=1	Cavin1	O54724	0.9023	0.7866	0.8137	0.8342	0.0001
Aminopeptidase N OS=Mus musculus OX=10090 GN=Anpep PE=1 SV=4	Anpep	P97449	0.7457	0.6036	1.156	0.8351	0.0053
Rho GTPase-activating protein 1 OS=Mus musculus OX=10090 GN=Arhgap1 PE=1 SV=1	Arhgap1	Q5FWK3	0.5142	1.0602	0.9548	0.843067	0.023
AP2-associated protein kinase 1 OS=Mus musculus OX=10090 GN=Aak1 PE=1 SV=2	Aak1	Q3UHJ0	1.2075	0.7629	0.5661	0.8455	0.011
Nuclear pore complex protein Nup93 OS=Mus musculus OX=10090 GN=Nup93 PE=1 SV=1	Nup93	Q8BJ71	0.4016	0.3687	1.8101	0.860133	0.1
Ankycorbin OS=Mus musculus OX=10090 GN=Rai14 PE=1 SV=1	Rai14	Q9EP71	0.8281	0.7677	1.0095	0.868433	0.00093
Tubulin beta-2A chain OS=Mus musculus OX=10090 GN=Tubb2a PE=1 SV=1	Tubb2a	Q7TMM9	0.8961	0.9497	0.7815	0.875767	0.0001
Syntaxin-4 OS=Mus musculus OX=10090 GN=Stx4 PE=1 SV=1	Stx4	P70452	0.8899	0.4827	1.2598	0.877467	0.016
Procollagen C-endopeptidase enhancer 1 OS=Mus musculus OX=10090 GN=Pcolce PE=1 SV=2	Pcolce	Q61398	0.8818	0.9204	0.8409	0.881033	0.0001
Endophilin-A3 OS=Mus musculus OX=10090 GN=Sh3gl3 PE=1 SV=1	Sh3gl3	Q62421	0.6809	0.9348	1.0771	0.8976	0.0015
Polypeptide N-acetylgalactosaminyltransferase 2 OS=Mus musculus OX=10090 GN=Galnt2 PE=1 SV=1	Galnt2	Q6PB93	-0.4272	1.174	1.9559	0.9009	0.15
Extended synaptotagmin-1 OS=Mus musculus OX=10090 GN=Esyt1 PE=1 SV=2	Esyt1	Q3U7R1	2.1025	0.1577	0.4836	0.9146	0.14
Splicing factor 3B subunit 1 OS=Mus musculus OX=10090 GN=Sf3b1 PE=1 SV=1	Sf3b1	Q99NB9	1.4197	0.2966	1.0396	0.918633	0.05
Large proline-rich protein BAG6 OS=Mus musculus OX=10090 GN=Bag6 PE=1 SV=1	Bag6	Q9Z1R2	1.1254	0.3736	1.3083	0.935767	0.0001
Ras-related protein Rab-9A OS=Mus musculus OX=10090 GN=Rab9a PE=1 SV=1	Rab9a	Q9R0M6	0.6394	1.2025	0.9712	0.9377	0.0001
Protein tweety homolog 3 OS=Mus musculus OX=10090 GN=Ttyh3 PE=1 SV=1	Ttyh3	Q6P5F7	0.6984	1.2412	0.8758	0.938467	0.0042
1-phosphatidylinositol 4,5-bisphosphate phosphodiesterase delta-1 OS=Mus musculus OX=10090 GN=Plcd1 PE=1 SV=2	Plcd1	Q8R3B1	0.455	2.077	0.3541	0.962033	0.096
Collagen alpha-2(VI) chain OS=Mus musculus OX=10090 GN=Col6a2 PE=1 SV=3	Col6a2	Q02788	1.1162	0.8462	1.0214	0.9946	0.00029
Thymosin beta-4 OS=Mus musculus OX=10090 GN=Tmsb4x PE=1 SV=1	Tmsb4x	P20065	1.173	0.7649	1.0912	1.0097	0.0001
Calpain small subunit 1 OS=Mus musculus OX=10090 GN=Capns1 PE=1 SV=1	Capns1	O88456	0.8695	0.6722	1.4995	1.01373	0.0076
Protein Hook homolog 3 OS=Mus musculus OX=10090 GN=Hook3 PE=1 SV=2	Hook3	Q8BUK6	1.2962	0.97	0.8638	1.04333	0.0007
Caveolae-associated protein 3 OS=Mus musculus OX=10090 GN=Cavin3 PE=1 SV=1	Cavin3	Q91VJ2	0.9397	0.4679	1.7357	1.04777	0.025
Gamma-adducin OS=Mus musculus OX=10090 GN=Add3 PE=1 SV=2	Add3	Q9QYB5	1.2468	1.1809	0.743	1.0569	0.0083
Endosialin OS=Mus musculus OX=10090 GN=Cd248 PE=1 SV=1	Cd248	Q91V98	1.4235	0.7267	1.0638	1.07133	0.0025
Pyrroline-5-carboxylate reductase 1, mitochondrial OS=Mus musculus OX=10090 GN=Pycr1 PE=1 SV=1	Pycr1	Q922W5	0.5487	1.332	1.3743	1.085	0.051
Adenosine kinase OS=Mus musculus OX=10090 GN=Adk PE=1 SV=2	Adk	P55264	1.2959	0.9356	1.0532	1.0949	0.0042
EMILIN-1 OS=Mus musculus OX=10090 GN=Emilin1 PE=1 SV=1	Emilin1	Q99K41	0.9836	1.394	0.9486	1.10873	0.0001
Mannose-1-phosphate guanyltransferase alpha OS=Mus musculus OX=10090 GN=Gmppa PE=1 SV=1	Gmppa	Q922H4	1.2851	1.431	0.6224	1.11283	0.011
Matrix-remodeling-associated protein 7 OS=Mus musculus OX=10090 GN=Mxra7 PE=1 SV=2	Mxra7	Q9CZH7	1.0284	1.1524	1.1704	1.11707	0.0015
Drebrin OS=Mus musculus OX=10090 GN=Dbn1 PE=1 SV=4	Dbn1	Q9QXS6	0.881	1.243	1.2422	1.12207	0.0024
Band 4.1-like protein 3 OS=Mus musculus OX=10090 GN=Epb41l3 PE=1 SV=1	Epb41l3	Q9WV92	0.9112	1.5071	0.9537	1.124	0.00014
Putative RNA-binding protein Luc7-like 2 OS=Mus musculus OX=10090 GN=Luc7l2 PE=1 SV=1	Luc7l2	Q7TNC4	1.242	0.5945	1.5392	1.12523	0.016
RAC-beta serine/threonine-protein kinase OS=Mus musculus OX=10090 GN=Akt2 PE=1 SV=1	Akt2	Q60823	1.2671	0.9795	1.2189	1.15517	0.0001
Protein Niban 1 OS=Mus musculus OX=10090 GN=Niban1 PE=1 SV=2	Niban1	Q3UW53	0.9377	1.4379	1.0914	1.15567	0.0001
Glutathione peroxidase 7 OS=Mus musculus OX=10090 GN=Gpx7 PE=1 SV=1	Gpx7	Q99LJ6	1.2244	1.1623	1.1051	1.16393	0.0001
Supervillin OS=Mus musculus OX=10090 GN=Svil PE=1 SV=1	Svil	Q8K4L3	0.8352	1.1849	1.5508	1.1903	0.0019
COP9 signalosome complex subunit 7a OS=Mus musculus OX=10090 GN=Cops7a PE=1 SV=2	Cops7a	Q9CZ04	0.322	1.8437	1.4677	1.21113	0.067
High mobility group nucleosome-binding domain-containing protein 3 OS=Mus musculus OX=10090 GN=Hmgn3 PE=1 SV=1	Hmgn3	Q9DCB1	1.2592	1.2262	1.2115	1.2323	0.0001
Alpha-adducin OS=Mus musculus OX=10090 GN=Add1 PE=1 SV=2	Add1	Q9QYC0	1.2704	1.311	1.1186	1.23333	0.0001
Syntaxin-binding protein 1 OS=Mus musculus OX=10090 GN=Stxbp1 PE=1 SV=2	Stxbp1	O08599	0.8466	0.7525	2.2316	1.2769	0.017
Protein phosphatase 1G OS=Mus musculus OX=10090 GN=Ppm1g PE=1 SV=3	Ppm1g	Q61074	2.2781	0.3399	1.2764	1.29813	0.032
Ras-related protein Rab-5B OS=Mus musculus OX=10090 GN=Rab5b PE=1 SV=1	Rab5b	P61021	0.7998	2.6971	0.7383	1.41173	0.093
Transmembrane 9 superfamily member 3 OS=Mus musculus OX=10090 GN=Tm9sf3 PE=1 SV=1	Tm9sf3	Q9ET30	2.0811	0.2574	1.9431	1.4272	0.17
Collagen alpha-1(V) chain OS=Mus musculus OX=10090 GN=Col5a1 PE=1 SV=2	Col5a1	O88207	1.6256	1.3772	1.3207	1.44117	0.0001
Cyclin-dependent kinase 4 OS=Mus musculus OX=10090 GN=Cdk4 PE=1 SV=1	Cdk4	P30285	2.0084	1.3255	1.0129	1.44893	0.0079
Cleft lip and palate transmembrane protein 1 homolog OS=Mus musculus OX=10090 GN=Clptm1 PE=1 SV=1	Clptm1	Q8VBZ3	2.2668	1.6268	0.9775	1.6237	0.012
Collagen alpha-2(I) chain OS=Mus musculus OX=10090 GN=Col1a2 PE=1 SV=2	Col1a2	Q01149	1.9346	1.9961	2.1116	2.0141	0.0001
Collagen alpha-2(V) chain OS=Mus musculus OX=10090 GN=Col5a2 PE=1 SV=1	Col5a2	Q3U962	1.9496	2.9191	2.2414	2.37003	0.0001
Collagen alpha-1(XI) chain OS=Mus musculus OX=10090 GN=Col11a1 PE=1 SV=2	Col11a1	Q61245	2.4844	2.6368	2.1843	2.43517	0.0001

## Sheet: SI Table 2
Identified Proteins (1579)	Gene Name	Accession Number	Log2 Fold Change	Log2 Fold Change	Log2 Fold Change	Average Log2 Fold Change	T-Test (p-value) Benjamini-Hochberg
Fatty acid-binding protein, adipocyte OS=Mus musculus OX=10090 GN=Fabp4 PE=1 SV=3	Fabp4	P04117	-2.4728	-2.9758	-3.2598	-2.9028	0.0001
Bone marrow stromal antigen 2 OS=Mus musculus OX=10090 GN=Bst2 PE=1 SV=1	Bst2	Q8R2Q8	-2.2402	-1.8985	-1.8675	-2.00207	0.0001
Fatty acid-binding protein 5 OS=Mus musculus OX=10090 GN=Fabp5 PE=1 SV=3	Fabp5	Q05816	-1.4896	-2.3274	-2.1759	-1.99763	0.0001
Perilipin-4 OS=Mus musculus OX=10090 GN=Plin4 PE=1 SV=2	Plin4	O88492	-1.5367	-1.6019	-1.7916	-1.6434	0.0001
H-2 class I histocompatibility antigen, L-D alpha chain OS=Mus musculus OX=10090 GN=H2-L PE=1 SV=2	H2-L	P01897	-1.6959	-1.3934	-1.7098	-1.5997	0.0001
Catalase OS=Mus musculus OX=10090 GN=Cat PE=1 SV=4	Cat	P24270	-1.5626	-1.4448	-1.4838	-1.49707	0.0001
Delta-1-pyrroline-5-carboxylate dehydrogenase, mitochondrial OS=Mus musculus OX=10090 GN=Aldh4a1 PE=1 SV=3	Aldh4a1	Q8CHT0	-1.47	-1.2255	-1.744	-1.47983	0.0001
ADP/ATP translocase 2 OS=Mus musculus OX=10090 GN=Slc25a5 PE=1 SV=3	Slc25a5	P51881	-1.4546	-1.1791	-1.7089	-1.44753	0.0001
Presequence protease, mitochondrial OS=Mus musculus OX=10090 GN=Pitrm1 PE=1 SV=1	Pitrm1	Q8K411	-1.4088	-1.2032	-1.3011	-1.30437	0.0001
Glucose-6-phosphate 1-dehydrogenase X OS=Mus musculus OX=10090 GN=G6pdx PE=1 SV=3	G6pdx	Q00612	-1.2394	-1.3814	-1.2093	-1.2767	0.0001
Isocitrate dehydrogenase [NAD] subunit alpha, mitochondrial OS=Mus musculus OX=10090 GN=Idh3a PE=1 SV=1	Idh3a	Q9D6R2	-0.9092	-1.2288	-1.3114	-1.1498	0.0001
Peroxisomal multifunctional enzyme type 2 OS=Mus musculus OX=10090 GN=Hsd17b4 PE=1 SV=3	Hsd17b4	P51660	-1.2038	-0.8818	-1.3631	-1.14957	0.0001
Pyruvate carboxylase, mitochondrial OS=Mus musculus OX=10090 GN=Pc PE=1 SV=1	Pc	Q05920	-0.3368	-1.1935	-1.81	-1.11343	0.0001
Nucleolysin TIA-1 OS=Mus musculus OX=10090 GN=Tia1 PE=1 SV=1	Tia1	P52912	-1.1382	-1.1506	-1.0168	-1.10187	0.0001
Succinate--CoA ligase [ADP-forming] subunit beta, mitochondrial OS=Mus musculus OX=10090 GN=Sucla2 PE=1 SV=2	Sucla2	Q9Z2I9	-0.6863	-1.4928	-1.094	-1.09103	0.0001
V-type proton ATPase subunit d 1 OS=Mus musculus OX=10090 GN=Atp6v0d1 PE=1 SV=2	Atp6v0d1	P51863	-1.0632	-0.9195	-0.945	-0.9759	0.0001
10 kDa heat shock protein, mitochondrial OS=Mus musculus OX=10090 GN=Hspe1 PE=1 SV=2	Hspe1	Q64433	-1.0373	-1.1326	-0.6748	-0.948233	0.0001
Lysosome-associated membrane glycoprotein 2 OS=Mus musculus OX=10090 GN=Lamp2 PE=1 SV=2	Lamp2	P17047	-1.0388	-1.0345	-0.7691	-0.947467	0.0001
Isovaleryl-CoA dehydrogenase, mitochondrial OS=Mus musculus OX=10090 GN=Ivd PE=1 SV=1	Ivd	Q9JHI5	-0.5711	-0.9395	-1.2623	-0.9243	0.0001
Nucleoside diphosphate kinase A OS=Mus musculus OX=10090 GN=Nme1 PE=1 SV=1	Nme1	P15532	-0.769	-1.0231	-0.9163	-0.9028	0.0001
Proteasome subunit alpha type-4 OS=Mus musculus OX=10090 GN=Psma4 PE=1 SV=1	Psma4	Q9R1P0	-0.8841	-0.8523	-0.9574	-0.897933	0.0001
Lysosome-associated membrane glycoprotein 1 OS=Mus musculus OX=10090 GN=Lamp1 PE=1 SV=2	Lamp1	P11438	-0.9302	-0.9457	-0.812	-0.895967	0.0001
Superoxide dismutase [Cu-Zn] OS=Mus musculus OX=10090 GN=Sod1 PE=1 SV=2	Sod1	P08228	-0.8523	-1.0236	-0.8112	-0.8957	0.0001
Fructose-bisphosphate aldolase A OS=Mus musculus OX=10090 GN=Aldoa PE=1 SV=2	Aldoa	P05064	-0.825	-0.8659	-0.9468	-0.879233	0.0001
3-ketoacyl-CoA thiolase A, peroxisomal OS=Mus musculus OX=10090 GN=Acaa1a PE=1 SV=1	Acaa1a	Q921H8	-0.9386	-0.9145	-0.7458	-0.8663	0.0001
B-cell receptor-associated protein 31 OS=Mus musculus OX=10090 GN=Bcap31 PE=1 SV=4	Bcap31	Q61335	-1.1322	-0.5009	-0.919	-0.8507	0.0001
Mitochondrial carrier homolog 2 OS=Mus musculus OX=10090 GN=Mtch2 PE=1 SV=1	Mtch2	Q791V5	-0.6521	-1.1116	-0.7662	-0.8433	0.0001
Amine oxidase [flavin-containing] A OS=Mus musculus OX=10090 GN=Maoa PE=1 SV=3	Maoa	Q64133	-0.8102	-0.767	-0.9163	-0.831167	0.0001
Basigin OS=Mus musculus OX=10090 GN=Bsg PE=1 SV=2	Bsg	P18572	-0.9932	-0.8203	-0.6437	-0.819067	0.0001
Voltage-dependent anion-selective channel protein 3 OS=Mus musculus OX=10090 GN=Vdac3 PE=1 SV=1	Vdac3	Q60931	-0.8181	-0.8814	-0.7369	-0.812133	0.0001
Fibulin-2 OS=Mus musculus OX=10090 GN=Fbln2 PE=1 SV=2	Fbln2	P37889	-0.747	-0.8762	-0.7903	-0.8045	0.0001
Peptidyl-prolyl cis-trans isomerase D OS=Mus musculus OX=10090 GN=Ppid PE=1 SV=3	Ppid	Q9CR16	-0.768	-0.9607	-0.6687	-0.799133	0.0001
NPC intracellular cholesterol transporter 2 OS=Mus musculus OX=10090 GN=Npc2 PE=1 SV=1	Npc2	Q9Z0J0	-0.7299	-0.7221	-0.928	-0.793333	0.0001
MICOS complex subunit Mic60 OS=Mus musculus OX=10090 GN=Immt PE=1 SV=1	Immt	Q8CAQ8	-0.8487	-0.7449	-0.786	-0.7932	0.0001
Ubiquitin-like modifier-activating enzyme 1 OS=Mus musculus OX=10090 GN=Uba1 PE=1 SV=1	Uba1	Q02053	-0.997	-0.711	-0.6691	-0.792367	0.0001
Trifunctional enzyme subunit beta, mitochondrial OS=Mus musculus OX=10090 GN=Hadhb PE=1 SV=1	Hadhb	Q99JY0	-0.6462	-0.7348	-0.9694	-0.783467	0.0001
60 kDa heat shock protein, mitochondrial OS=Mus musculus OX=10090 GN=Hspd1 PE=1 SV=1	Hspd1	P63038	-0.6956	-0.7839	-0.861	-0.780167	0.0001
Voltage-dependent anion-selective channel protein 1 OS=Mus musculus OX=10090 GN=Vdac1 PE=1 SV=3	Vdac1	Q60932	-0.697	-0.8954	-0.7309	-0.774433	0.0001
Methionine--tRNA ligase, cytoplasmic OS=Mus musculus OX=10090 GN=Mars1 PE=1 SV=1	Mars1	Q68FL6	-0.6194	-0.8979	-0.7936	-0.7703	0.0001
Long-chain specific acyl-CoA dehydrogenase, mitochondrial OS=Mus musculus OX=10090 GN=Acadl PE=1 SV=2	Acadl	P51174	-0.7332	-0.6716	-0.8731	-0.7593	0.0001
Complement component 1 Q subcomponent-binding protein, mitochondrial OS=Mus musculus OX=10090 GN=C1qbp PE=1 SV=1	C1qbp	O35658	-0.6962	-0.7195	-0.8553	-0.757	0.0001
D-3-phosphoglycerate dehydrogenase OS=Mus musculus OX=10090 GN=Phgdh PE=1 SV=3	Phgdh	Q61753	-0.7545	-0.8875	-0.5604	-0.734133	0.0001
Nucleophosmin OS=Mus musculus OX=10090 GN=Npm1 PE=1 SV=1	Npm1	Q61937	-0.6647	-0.8597	-0.6109	-0.711767	0.0001
Aspartate aminotransferase, mitochondrial OS=Mus musculus OX=10090 GN=Got2 PE=1 SV=1	Got2	P05202	-0.578	-0.7774	-0.7246	-0.693333	0.0001
Prohibitin OS=Mus musculus OX=10090 GN=Phb PE=1 SV=1	Phb	P67778	-0.5613	-0.7876	-0.6973	-0.682067	0.0001
CD63 antigen OS=Mus musculus OX=10090 GN=Cd63 PE=1 SV=2	Cd63	P41731	-0.7562	-0.7425	-0.5368	-0.6785	0.0001
Voltage-dependent anion-selective channel protein 2 OS=Mus musculus OX=10090 GN=Vdac2 PE=1 SV=2	Vdac2	Q60930	-0.5575	-0.7579	-0.7162	-0.6772	0.0001
Endoplasmic reticulum chaperone BiP OS=Mus musculus OX=10090 GN=Hspa5 PE=1 SV=3	Hspa5	P20029	-0.6526	-0.6214	-0.7326	-0.668867	0.0001
Glutathione S-transferase omega-1 OS=Mus musculus OX=10090 GN=Gsto1 PE=1 SV=2	Gsto1	O09131	-0.6383	-0.8167	-0.5174	-0.657467	0.0001
Malate dehydrogenase, mitochondrial OS=Mus musculus OX=10090 GN=Mdh2 PE=1 SV=3	Mdh2	P08249	-0.4772	-0.6665	-0.734	-0.6259	0.0001
Pyruvate kinase PKM OS=Mus musculus OX=10090 GN=Pkm PE=1 SV=4	Pkm	P52480	-0.5111	-0.7076	-0.6565	-0.625067	0.0001
Protein delta homolog 1 OS=Mus musculus OX=10090 GN=Dlk1 PE=1 SV=1	Dlk1	Q09163	-0.5368	-0.672	-0.6211	-0.609967	0.0001
Acetyl-CoA acetyltransferase, mitochondrial OS=Mus musculus OX=10090 GN=Acat1 PE=1 SV=1	Acat1	Q8QZT1	-0.5858	-0.7442	-0.4922	-0.6074	0.0001
Prohibitin-2 OS=Mus musculus OX=10090 GN=Phb2 PE=1 SV=1	Phb2	O35129	-0.4396	-0.6702	-0.7084	-0.606067	0.0001
Inositol monophosphatase 1 OS=Mus musculus OX=10090 GN=Impa1 PE=1 SV=1	Impa1	O55023	-0.7838	-0.4165	-0.5692	-0.589833	0.0001
Hypoxia up-regulated protein 1 OS=Mus musculus OX=10090 GN=Hyou1 PE=1 SV=1	Hyou1	Q9JKR6	-0.6027	-0.603	-0.536	-0.580567	0.0001
Triosephosphate isomerase OS=Mus musculus OX=10090 GN=Tpi1 PE=1 SV=4	Tpi1	P17751	-0.5103	-0.6405	-0.5613	-0.5707	0.0001
Cytochrome c, somatic OS=Mus musculus OX=10090 GN=Cycs PE=1 SV=2	Cycs	P62897	-0.5803	-0.5464	-0.5278	-0.5515	0.0001
Cathepsin Z OS=Mus musculus OX=10090 GN=Ctsz PE=1 SV=1	Ctsz	Q9WUU7	-0.5496	-0.5231	-0.5684	-0.547033	0.0001
Glucose-6-phosphate isomerase OS=Mus musculus OX=10090 GN=Gpi PE=1 SV=4	Gpi	P06745	-0.4443	-0.6555	-0.5356	-0.545133	0.0001
Moesin OS=Mus musculus OX=10090 GN=Msn PE=1 SV=3	Msn	P26041	-0.4963	-0.5526	-0.5488	-0.532567	0.0001
Progranulin OS=Mus musculus OX=10090 GN=Grn PE=1 SV=2	Grn	P28798	-0.5336	-0.4616	-0.5931	-0.529433	0.0001
Citrate synthase, mitochondrial OS=Mus musculus OX=10090 GN=Cs PE=1 SV=1	Cs	Q9CZU6	-0.2394	-0.5265	-0.7498	-0.505233	0.0001
Protein S100-A11 OS=Mus musculus OX=10090 GN=S100a11 PE=1 SV=1	S100a11	P50543	-0.5535	-1.1356	-0.657	-0.782033	0.00011
Serine--tRNA ligase, cytoplasmic OS=Mus musculus OX=10090 GN=Sars1 PE=1 SV=3	Sars1	P26638	-0.6911	-0.6514	-0.206	-0.516167	0.00011
Hypoxanthine-guanine phosphoribosyltransferase OS=Mus musculus OX=10090 GN=Hprt1 PE=1 SV=3	Hprt1	P00493	-1.858	-2.8276	-2.7149	-2.46683	0.00013
Dihydrolipoyllysine-residue succinyltransferase component of 2-oxoglutarate dehydrogenase complex, mitochondrial OS=Mus musculus OX=10090 GN=Dlst PE=1 SV=1	Dlst	Q9D2G2	-0.716	-0.487	-0.6046	-0.602533	0.00014
Ras-related protein Rab-6B OS=Mus musculus OX=10090 GN=Rab6b PE=1 SV=1	Rab6b	P61294	-0.4387	-0.5546	-0.5416	-0.511633	0.00015
Importin-5 OS=Mus musculus OX=10090 GN=Ipo5 PE=1 SV=3	Ipo5	Q8BKC5	-1.2508	-0.8967	-1.9855	-1.37767	0.00016
Aldose reductase-related protein 2 OS=Mus musculus OX=10090 GN=Akr1b8 PE=1 SV=2	Akr1b8	P45377	-1.0798	-1.0285	-0.7941	-0.967467	0.00023
Thioredoxin-related transmembrane protein 1 OS=Mus musculus OX=10090 GN=Tmx1 PE=1 SV=1	Tmx1	Q8VBT0	-0.7716	-1.0197	-0.913	-0.901433	0.00023
Microsomal glutathione S-transferase 1 OS=Mus musculus OX=10090 GN=Mgst1 PE=1 SV=3	Mgst1	Q91VS7	-1.6102	-1.7455	-2.1411	-1.83227	0.00033
Adenine phosphoribosyltransferase OS=Mus musculus OX=10090 GN=Aprt PE=1 SV=2	Aprt	P08030	-0.4084	-0.7188	-0.8511	-0.659433	0.00033
Branched-chain-amino-acid aminotransferase, mitochondrial OS=Mus musculus OX=10090 GN=Bcat2 PE=1 SV=2	Bcat2	O35855	-0.4518	-1.2897	-2.0208	-1.2541	0.00039
60S ribosomal protein L35a OS=Mus musculus OX=10090 GN=Rpl35a PE=1 SV=2	Rpl35a	O55142	-0.4475	-0.7142	-0.6097	-0.590467	0.0004
ERO1-like protein alpha OS=Mus musculus OX=10090 GN=Ero1a PE=1 SV=2	Ero1a	Q8R180	-0.3772	-0.5118	-0.6233	-0.5041	0.00055
Cytosol aminopeptidase OS=Mus musculus OX=10090 GN=Lap3 PE=1 SV=3	Lap3	Q9CPY7	-0.5867	-0.7727	-0.8482	-0.735867	0.00069
Protein S100-A6 OS=Mus musculus OX=10090 GN=S100a6 PE=1 SV=3	S100a6	P14069	-0.4837	-0.7408	-0.4476	-0.557367	0.00071
Myb-binding protein 1A OS=Mus musculus OX=10090 GN=Mybbp1a PE=1 SV=2	Mybbp1a	Q7TPV4	-0.5461	-1.6285	-0.945	-1.03987	0.00078
Fumarate hydratase, mitochondrial OS=Mus musculus OX=10090 GN=Fh PE=1 SV=3	Fh	P97807	-0.488	-0.5789	-0.5172	-0.528033	0.00084
Membrane-associated progesterone receptor component 2 OS=Mus musculus OX=10090 GN=Pgrmc2 PE=1 SV=2	Pgrmc2	Q80UU9	-0.3895	-0.4438	-0.7137	-0.515667	0.0009
Phosphoglucomutase-1 OS=Mus musculus OX=10090 GN=Pgm1 PE=1 SV=4	Pgm1	Q9D0F9	-0.5251	-0.9314	-0.625	-0.693833	0.001
Histidine triad nucleotide-binding protein 1 OS=Mus musculus OX=10090 GN=Hint1 PE=1 SV=3	Hint1	P70349	-0.7053	-0.8641	-0.5352	-0.701533	0.0013
Xanthine dehydrogenase/oxidase OS=Mus musculus OX=10090 GN=Xdh PE=1 SV=5	Xdh	Q00519	-0.8886	-0.9824	-0.4386	-0.769867	0.0017
Cystatin-B OS=Mus musculus OX=10090 GN=Cstb PE=1 SV=1	Cstb	Q62426	-0.4056	-0.6811	-0.4137	-0.500133	0.0025
Protein disulfide isomerase Creld2 OS=Mus musculus OX=10090 GN=Creld2 PE=1 SV=1	Creld2	Q9CYA0	-0.7229	-0.4744	-0.8104	-0.669233	0.0027
72 kDa type IV collagenase OS=Mus musculus OX=10090 GN=Mmp2 PE=1 SV=1	Mmp2	P33434	-0.6855	-0.6036	-0.3982	-0.562433	0.0028
Cytoplasmic FMR1-interacting protein 1 OS=Mus musculus OX=10090 GN=Cyfip1 PE=1 SV=1	Cyfip1	Q7TMB8	-0.7912	-0.4656	-0.7883	-0.6817	0.0032
Membrane-associated progesterone receptor component 1 OS=Mus musculus OX=10090 GN=Pgrmc1 PE=1 SV=4	Pgrmc1	O55022	-0.5999	-0.4069	-0.726	-0.5776	0.0034
Mitochondrial import receptor subunit TOM70 OS=Mus musculus OX=10090 GN=Tomm70 PE=1 SV=2	Tomm70	Q9CZW5	-0.491	-0.3787	-0.651	-0.5069	0.0037
Galectin-3 OS=Mus musculus OX=10090 GN=Lgals3 PE=1 SV=3	Lgals3	P16110	-0.6264	-0.5535	-0.7603	-0.646733	0.0043
Lysosomal alpha-mannosidase OS=Mus musculus OX=10090 GN=Man2b1 PE=1 SV=4	Man2b1	O09159	-0.9419	-2.0004	-1.3832	-1.44183	0.005
Pyridoxal phosphate homeostasis protein OS=Mus musculus OX=10090 GN=Plpbp PE=1 SV=1	Plpbp	Q9Z2Y8	-0.5576	-1.0007	-0.67	-0.742767	0.005
Proteasome subunit alpha type-5 OS=Mus musculus OX=10090 GN=Psma5 PE=1 SV=1	Psma5	Q9Z2U1	-0.3104	-0.8368	-0.8593	-0.668833	0.0059
Antiviral innate immune response receptor RIG-I OS=Mus musculus OX=10090 GN=Ddx58 PE=1 SV=2	Ddx58	Q6Q899	-1.7107	-1.0294	-2.1303	-1.62347	0.0072
Aldo-keto reductase family 1 member A1 OS=Mus musculus OX=10090 GN=Akr1a1 PE=1 SV=3	Akr1a1	Q9JII6	-0.7223	-0.7499	-0.1831	-0.551767	0.0073
Inorganic pyrophosphatase OS=Mus musculus OX=10090 GN=Ppa1 PE=1 SV=1	Ppa1	Q9D819	-0.4658	-1.3629	-0.9155	-0.914733	0.0077
Galectin-9 OS=Mus musculus OX=10090 GN=Lgals9 PE=1 SV=1	Lgals9	O08573	-0.5381	-0.4316	-0.5779	-0.515867	0.0094

## Sheet: SI Table 3
Category	Term	Count	%	PValue	Genes	List Total	Pop Hits	Pop Total	Fold Enrichment	Bonferroni	Benjamini	FDR
KEGG_PATHWAY	mmu01200:Carbon metabolism	16	15.8416	3.55434e-14	Q61753, Q9D6R2, P06745, P24270, P17751, P97807, Q05920, Q00612, Q9Z2I9, P52480, P05064, Q9D2G2, Q9CZU6, P08249, Q8QZT1, P05202	79	122	9565	15.8788	5.86198e-12	5.86467e-12	5.01162e-12	11.2318
KEGG_PATHWAY	mmu01100:Metabolic pathways	39	38.6139	1.38389e-10	P00493, P51660, Q61753, Q921H8, Q99JY0, Q9CPY7, P51863, P17751, P97807, Q05920, Q00612, P52480, P45377, Q9D0F9, P08249, P62897, Q00519, Q9D6R2, Q91VS7, P06745, P24270, Q8CHT0, P51174, Q9JII6, Q64133, Q9JHI5, P15532, O55023, O35855, Q68FL6, Q9Z2I9, P08030, P05064, Q9D2G2, O09131, Q9CZU6, Q8QZT1, P05202	79	1650	9565	2.8618	2.28342e-08	1.14171e-08	9.75642e-09	7.94244
KEGG_PATHWAY	mmu00020:Citrate cycle (TCA cycle)	7	6.93069	1.8523e-07	P97807, Q9D6R2, Q05920, Q9Z2I9, Q9D2G2, Q9CZU6, P08249	79	32	9565	26.4854	3.05625e-05	9.1579e-06	7.82584e-06	5.0382
KEGG_PATHWAY	mmu01230:Biosynthesis of amino acids	9	8.91089	2.2201e-07	O35855, Q61753, Q9D6R2, Q05920, P52480, P05064, Q9CZU6, P17751, P05202	79	79	9565	13.7935	3.66309e-05	9.1579e-06	7.82584e-06	5.0382
KEGG_PATHWAY	mmu00620:Pyruvate metabolism	6	5.94059	2.68307e-05	P97807, Q05920, P52480, Q9JII6, P08249, Q8QZT1	79	44	9565	16.5104	0.00441733	0.000885412	0.000756625	3.05285
KEGG_PATHWAY	mmu05012:Parkinson disease	11	10.8911	7.12242e-05	P51881, P08228, P20029, Q60930, Q60931, Q60932, Q9R1P0, Q9Z2U1, Q64133, P62897, Q02053	79	274	9565	4.86071	0.0116836	0.00195867	0.00167377	2.70804
KEGG_PATHWAY	mmu00280:Valine, leucine and isoleucine degradation	6	5.94059	9.52434e-05	O35855, Q921H8, Q99JY0, Q9JHI5, Q8QZT1	79	57	9565	12.7448	0.0155931	0.00224502	0.00191847	2.64878
KEGG_PATHWAY	mmu01212:Fatty acid metabolism	6	5.94059	0.000142596	P51660, Q921H8, Q99JY0, P51174, Q8QZT1	79	62	9565	11.717	0.0232553	0.00288943	0.00246915	2.53919
KEGG_PATHWAY	mmu01210:2-Oxocarboxylic acid metabolism	5	4.9505	0.000157605	O35855, Q9D6R2, Q9D2G2, Q9CZU6, P05202	79	34	9565	17.8053	0.0256717	0.00288943	0.00246915	2.53919
KEGG_PATHWAY	mmu00010:Glycolysis / Gluconeogenesis	6	5.94059	0.000206172	P06745, P52480, P05064, Q9JII6, Q9D0F9, P17751	79	67	9565	10.8426	0.0334496	0.00340183	0.00290702	2.46829
KEGG_PATHWAY	mmu05208:Chemical carcinogenesis - reactive oxygen species	9	8.91089	0.00052931	P51881, Q91VS7, P08228, Q60930, Q60931, P24270, Q60932, O09131, Q9JII6	79	229	9565	4.75844	0.0836521	0.00793964	0.00678479	2.1002
KEGG_PATHWAY	mmu04146:Peroxisome	6	5.94059	0.000694926	P51660, P08228, Q921H8, P24270, Q00519	79	87	9565	8.35007	0.108369	0.00905701	0.00773963	2.04302
KEGG_PATHWAY	mmu03320:PPAR signaling pathway	6	5.94059	0.000770829	O88492, Q05816, P04117, Q921H8, P51174	79	89	9565	8.16242	0.119474	0.00905701	0.00773963	2.04302
KEGG_PATHWAY	mmu04142:Lysosome	7	6.93069	0.000821313	O09159, Q9Z0J0, P17047, P11438, P51863, Q9WUU7, P41731	79	136	9565	6.23185	0.126784	0.00905701	0.00773963	2.04302
KEGG_PATHWAY	mmu00071:Fatty acid degradation	5	4.9505	0.000823365	Q921H8, Q99JY0, P51174, Q8QZT1	79	52	9565	11.6419	0.12708	0.00905701	0.00773963	2.04302
KEGG_PATHWAY	mmu05017:Spinocerebellar ataxia	7	6.93069	0.000991699	P51881, Q60930, Q60931, Q60932, Q9R1P0, Q9Z2U1, P62897	79	141	9565	6.01086	0.151013	0.0102269	0.00873935
KEGG_PATHWAY	mmu05020:Prion disease	9	8.91089	0.00165326	P51881, P08228, P20029, Q60930, Q60931, Q60932, Q9R1P0, Q9Z2U1, P62897	79	273	9565	3.99151	0.238917	0.0155613	0.0132978
KEGG_PATHWAY	mmu05022:Pathways of neurodegeneration - multiple diseases	12	11.8812	0.00169759	P51881, P08228, P20029, Q60930, Q60931, P24270, Q60932, Q9R1P0, Q9CR16, Q9Z2U1, P62897, Q02053	79	481	9565	3.02061	0.244474	0.0155613	0.0132978
KEGG_PATHWAY	mmu00630:Glyoxylate and dicarboxylate metabolism	4	3.9604	0.00218265	P24270, Q9CZU6, P08249, Q8QZT1	79	32	9565	15.1345	0.302694	0.0189546	0.0161976
KEGG_PATHWAY	mmu00030:Pentose phosphate pathway	4	3.9604	0.00260267	P06745, Q00612, P05064, Q9D0F9	79	34	9565	14.2442	0.349491	0.021472	0.0183488
KEGG_PATHWAY	mmu00983:Drug metabolism - other enzymes	5	4.9505	0.00743876	P00493, Q91VS7, O09131, Q00519, P15532	79	95	9565	6.37242	0.708286	0.0582451	0.049773
KEGG_PATHWAY	mmu04979:Cholesterol metabolism	4	3.9604	0.00776601	Q9Z0J0, Q60930, Q60931, Q60932	79	50	9565	9.68608	0.723734	0.0582451	0.049773
KEGG_PATHWAY	mmu00380:Tryptophan metabolism	4	3.9604	0.00865544	P24270, Q9D2G2, Q64133, Q8QZT1	79	52	9565	9.31353	0.761733	0.0620934	0.0530616
KEGG_PATHWAY	mmu00330:Arginine and proline metabolism	4	3.9604	0.00960234	Q8CHT0, Q9CPY7, Q64133, P05202	79	54	9565	8.96859	0.79649	0.0660161	0.0564137
KEGG_PATHWAY	mmu00270:Cysteine and methionine metabolism	4	3.9604	0.0100976	O35855, Q61753, P08249, P05202	79	55	9565	8.80552	0.812611	0.066644	0.0569503
KEGG_PATHWAY	mmu05016:Huntington disease	8	7.92079	0.0125682	P51881, P08228, Q60930, Q60931, Q60932, Q9R1P0, Q9Z2U1, P62897	79	308	9565	3.14483	0.875929	0.0797599	0.0681584
KEGG_PATHWAY	mmu04218:Cellular senescence	6	5.94059	0.016646	P51881, Q60930, Q60931, Q60932, Q9CR16, P01897	79	183	9565	3.9697	0.93732	0.101726	0.0869293
KEGG_PATHWAY	mmu00480:Glutathione metabolism	4	3.9604	0.0215726	Q91VS7, Q00612, Q9CPY7, O09131	79	73	9565	6.6343	0.972634	0.127124	0.108634
KEGG_PATHWAY	mmu00230:Purine metabolism	5	4.9505	0.0236746	P00493, P08030, Q9D0F9, Q00519, P15532	79	134	9565	4.51776	0.980809	0.1347	0.115107
KEGG_PATHWAY	mmu01232:Nucleotide metabolism	4	3.9604	0.0310233	P00493, P08030, Q00519, P15532	79	84	9565	5.76552	0.994483	0.164255	0.140364
KEGG_PATHWAY	mmu01040:Biosynthesis of unsaturated fatty acids	3	2.9703	0.031123	P51660, Q921H8	79	34	9565	10.6832	0.994576	0.164255	0.140364
KEGG_PATHWAY	mmu05415:Diabetic cardiomyopathy	6	5.94059	0.0318555	P51881, Q60930, Q60931, Q00612, Q60932, P33434	79	217	9565	3.34772	0.995212	0.164255	0.140364
KEGG_PATHWAY	mmu00051:Fructose and mannose metabolism	3	2.9703	0.0345888	P05064, P45377, P17751	79	36	9565	10.0897	0.996997	0.172944	0.147789
KEGG_PATHWAY	mmu05010:Alzheimer disease	8	7.92079	0.0388375	P51881, Q60930, Q60931, Q60932, Q9R1P0, Q9CR16, Q9Z2U1, P62897	79	389	9565	2.48999	0.99855	0.188476	0.161062
KEGG_PATHWAY	mmu04217:Necroptosis	5	4.9505	0.0562634	P51881, Q60930, Q60931, Q60932, Q9CR16	79	177	9565	3.42022	0.999929	0.265242	0.226661
KEGG_PATHWAY	mmu05152:Tuberculosis	5	4.9505	0.05914	P17047, P11438, P51863, P63038, P62897	79	180	9565	3.36322	0.999957	0.271058	0.231632
KEGG_PATHWAY	mmu03272:Virion - Hepatitis viruses	3	2.9703	0.0670126	P17047, P11438, P41731	79	52	9565	6.98515	0.999989	0.29884	0.255372
KEGG_PATHWAY	mmu05014:Amyotrophic lateral sclerosis	7	6.93069	0.0849595	P08228, P20029, P24270, Q60932, Q9R1P0, Q9Z2U1, P62897	79	375	9565	2.26008	1	0.368903	0.315244

## Sheet: SI Table 4
Identified Proteins (1579)	Gene Name	Accession Number	Log2 Fold Change	Log2 Fold Change	Log2 Fold Change	Average Log2 Fold Change	T-Test (p-value) Benjamini-Hochberg
Collagen alpha-1(XI) chain OS=Mus musculus OX=10090 GN=Col11a1 PE=1 SV=2	Col11a1	Q61245	2.4844	2.6368	2.1843	2.43517	0.0001
Collagen alpha-2(V) chain OS=Mus musculus OX=10090 GN=Col5a2 PE=1 SV=1	Col5a2	Q3U962	1.9496	2.9191	2.2414	2.37003	0.0001
Collagen alpha-2(I) chain OS=Mus musculus OX=10090 GN=Col1a2 PE=1 SV=2	Col1a2	Q01149	1.9346	1.9961	2.1116	2.0141	0.0001
Collagen alpha-1(V) chain OS=Mus musculus OX=10090 GN=Col5a1 PE=1 SV=2	Col5a1	O88207	1.6256	1.3772	1.3207	1.44117	0.0001
Alpha-adducin OS=Mus musculus OX=10090 GN=Add1 PE=1 SV=2	Add1	Q9QYC0	1.2704	1.311	1.1186	1.23333	0.0001
High mobility group nucleosome-binding domain-containing protein 3 OS=Mus musculus OX=10090 GN=Hmgn3 PE=1 SV=1	Hmgn3	Q9DCB1	1.2592	1.2262	1.2115	1.2323	0.0001
Glutathione peroxidase 7 OS=Mus musculus OX=10090 GN=Gpx7 PE=1 SV=1	Gpx7	Q99LJ6	1.2244	1.1623	1.1051	1.16393	0.0001
Protein Niban 1 OS=Mus musculus OX=10090 GN=Niban1 PE=1 SV=2	Niban1	Q3UW53	0.9377	1.4379	1.0914	1.15567	0.0001
RAC-beta serine/threonine-protein kinase OS=Mus musculus OX=10090 GN=Akt2 PE=1 SV=1	Akt2	Q60823	1.2671	0.9795	1.2189	1.15517	0.0001
EMILIN-1 OS=Mus musculus OX=10090 GN=Emilin1 PE=1 SV=1	Emilin1	Q99K41	0.9836	1.394	0.9486	1.10873	0.0001
Thymosin beta-4 OS=Mus musculus OX=10090 GN=Tmsb4x PE=1 SV=1	Tmsb4x	P20065	1.173	0.7649	1.0912	1.0097	0.0001
Ras-related protein Rab-9A OS=Mus musculus OX=10090 GN=Rab9a PE=1 SV=1	Rab9a	Q9R0M6	0.6394	1.2025	0.9712	0.9377	0.0001
Large proline-rich protein BAG6 OS=Mus musculus OX=10090 GN=Bag6 PE=1 SV=1	Bag6	Q9Z1R2	1.1254	0.3736	1.3083	0.935767	0.0001
Procollagen C-endopeptidase enhancer 1 OS=Mus musculus OX=10090 GN=Pcolce PE=1 SV=2	Pcolce	Q61398	0.8818	0.9204	0.8409	0.881033	0.0001
Tubulin beta-2A chain OS=Mus musculus OX=10090 GN=Tubb2a PE=1 SV=1	Tubb2a	Q7TMM9	0.8961	0.9497	0.7815	0.875767	0.0001
Caveolae-associated protein 1 OS=Mus musculus OX=10090 GN=Cavin1 PE=1 SV=1	Cavin1	O54724	0.9023	0.7866	0.8137	0.8342	0.0001
Thy-1 membrane glycoprotein OS=Mus musculus OX=10090 GN=Thy1 PE=1 SV=1	Thy1	P01831	0.9621	0.7744	0.74	0.8255	0.0001
Calponin-2 OS=Mus musculus OX=10090 GN=Cnn2 PE=1 SV=1	Cnn2	Q08093	0.6781	0.5642	1.2227	0.821667	0.0001
Caveolin-1 OS=Mus musculus OX=10090 GN=Cav1 PE=1 SV=1	Cav1	P49817	0.858	0.6486	0.9087	0.8051	0.0001
Tropomyosin alpha-1 chain OS=Mus musculus OX=10090 GN=Tpm1 PE=1 SV=1	Tpm1	P58771	0.7395	0.7493	0.9248	0.804533	0.0001
EH domain-containing protein 2 OS=Mus musculus OX=10090 GN=Ehd2 PE=1 SV=1	Ehd2	Q8BH64	0.7752	0.5813	0.8615	0.739333	0.0001
Actin, alpha cardiac muscle 1 OS=Mus musculus OX=10090 GN=Actc1 PE=1 SV=1	Actc1	P68033	0.7912	0.8328	0.576	0.733333	0.0001
Microtubule-associated protein 4 OS=Mus musculus OX=10090 GN=Map4 PE=1 SV=3	Map4	P27546	0.817	0.7326	0.5701	0.706567	0.0001
Cytoplasmic dynein 1 intermediate chain 2 OS=Mus musculus OX=10090 GN=Dync1i2 PE=1 SV=1	Dync1i2	O88487	0.8393	0.6158	0.6254	0.6935	0.0001
Myristoylated alanine-rich C-kinase substrate OS=Mus musculus OX=10090 GN=Marcks PE=1 SV=2	Marcks	P26645	0.8169	0.5048	0.7108	0.6775	0.0001
Rab GTPase-activating protein 1 OS=Mus musculus OX=10090 GN=Rabgap1 PE=1 SV=1	Rabgap1	A2AWA9	0.7471	0.4476	0.8213	0.672	0.0001
Kinesin-1 heavy chain OS=Mus musculus OX=10090 GN=Kif5b PE=1 SV=3	Kif5b	Q61768	0.4969	0.5374	0.8189	0.617733	0.0001
RNA-binding protein FUS OS=Mus musculus OX=10090 GN=Fus PE=1 SV=1	Fus	P56959	0.5497	0.6152	0.628	0.597633	0.0001
Early endosome antigen 1 OS=Mus musculus OX=10090 GN=Eea1 PE=1 SV=2	Eea1	Q8BL66	0.6304	0.5523	0.5973	0.593333	0.0001
Filamin-C OS=Mus musculus OX=10090 GN=Flnc PE=1 SV=3	Flnc	Q8VHX6	0.3591	0.6391	0.6992	0.5658	0.0001
Protein transport protein Sec23A OS=Mus musculus OX=10090 GN=Sec23a PE=1 SV=2	Sec23a	Q01405	0.2423	0.7504	0.6727	0.555133	0.00011
Band 4.1-like protein 3 OS=Mus musculus OX=10090 GN=Epb41l3 PE=1 SV=1	Epb41l3	Q9WV92	0.9112	1.5071	0.9537	1.124	0.00014
Cytokine receptor-like factor 1 OS=Mus musculus OX=10090 GN=Crlf1 PE=1 SV=1	Crlf1	Q9JM58	0.6718	0.8619	0.9665	0.8334	0.00021
Band 4.1-like protein 2 OS=Mus musculus OX=10090 GN=Epb41l2 PE=1 SV=2	Epb41l2	O70318	0.774	1.199	0.3692	0.780733	0.00023
Golgi reassembly-stacking protein 2 OS=Mus musculus OX=10090 GN=Gorasp2 PE=1 SV=3	Gorasp2	Q99JX3	0.7499	0.9476	0.4759	0.724467	0.00023
Omega-amidase NIT2 OS=Mus musculus OX=10090 GN=Nit2 PE=1 SV=1	Nit2	Q9JHW2	0.6931	0.6385	0.8375	0.723033	0.00026
DNA-(apurinic or apyrimidinic site) endonuclease OS=Mus musculus OX=10090 GN=Apex1 PE=1 SV=2	Apex1	P28352	0.4487	0.5632	0.6262	0.546033	0.00026
Collagen alpha-2(VI) chain OS=Mus musculus OX=10090 GN=Col6a2 PE=1 SV=3	Col6a2	Q02788	1.1162	0.8462	1.0214	0.9946	0.00029
High mobility group protein B1 OS=Mus musculus OX=10090 GN=Hmgb1 PE=1 SV=2	Hmgb1	P63158	0.7432	0.3873	1.0112	0.7139	0.00037
Protein Hook homolog 3 OS=Mus musculus OX=10090 GN=Hook3 PE=1 SV=2	Hook3	Q8BUK6	1.2962	0.97	0.8638	1.04333	0.0007
Dynactin subunit 4 OS=Mus musculus OX=10090 GN=Dctn4 PE=1 SV=1	Dctn4	Q8CBY8	0.6152	0.881	0.7255	0.740567	0.0009
Ankycorbin OS=Mus musculus OX=10090 GN=Rai14 PE=1 SV=1	Rai14	Q9EP71	0.8281	0.7677	1.0095	0.868433	0.00093
Integrin-linked protein kinase OS=Mus musculus OX=10090 GN=Ilk PE=1 SV=2	Ilk	O55222	0.5305	0.7261	0.5814	0.612667	0.0011
Eukaryotic initiation factor 4A-II OS=Mus musculus OX=10090 GN=Eif4a2 PE=1 SV=2	Eif4a2	P10630	0.6285	0.9104	0.5246	0.687833	0.0012
Guanine nucleotide-binding protein G(o) subunit alpha OS=Mus musculus OX=10090 GN=Gnao1 PE=1 SV=3	Gnao1	P18872	0.1529	0.8717	0.8876	0.6374	0.0013
Growth arrest-specific protein 1 OS=Mus musculus OX=10090 GN=Gas1 PE=1 SV=2	Gas1	Q01721	0.6655	0.6029	0.5306	0.599667	0.0014
Matrix-remodeling-associated protein 7 OS=Mus musculus OX=10090 GN=Mxra7 PE=1 SV=2	Mxra7	Q9CZH7	1.0284	1.1524	1.1704	1.11707	0.0015
Endophilin-A3 OS=Mus musculus OX=10090 GN=Sh3gl3 PE=1 SV=1	Sh3gl3	Q62421	0.6809	0.9348	1.0771	0.8976	0.0015
Lipoma-preferred partner homolog OS=Mus musculus OX=10090 GN=Lpp PE=1 SV=1	Lpp	Q8BFW7	0.4881	0.7423	0.6155	0.6153	0.0015
Regulator of nonsense transcripts 1 OS=Mus musculus OX=10090 GN=Upf1 PE=1 SV=2	Upf1	Q9EPU0	0.626	0.7956	0.8246	0.748733	0.0018
Supervillin OS=Mus musculus OX=10090 GN=Svil PE=1 SV=1	Svil	Q8K4L3	0.8352	1.1849	1.5508	1.1903	0.0019
Phospholipase A2 group XV OS=Mus musculus OX=10090 GN=Pla2g15 PE=1 SV=1	Pla2g15	Q8VEB4	0.4952	0.6153	0.6425	0.584333	0.0022
4-trimethylaminobutyraldehyde dehydrogenase OS=Mus musculus OX=10090 GN=Aldh9a1 PE=1 SV=1	Aldh9a1	Q9JLJ2	0.5637	0.8533	0.9392	0.7854	0.0023
Drebrin OS=Mus musculus OX=10090 GN=Dbn1 PE=1 SV=4	Dbn1	Q9QXS6	0.881	1.243	1.2422	1.12207	0.0024
Endosialin OS=Mus musculus OX=10090 GN=Cd248 PE=1 SV=1	Cd248	Q91V98	1.4235	0.7267	1.0638	1.07133	0.0025
NAD(P)H dehydrogenase [quinone] 1 OS=Mus musculus OX=10090 GN=Nqo1 PE=1 SV=3	Nqo1	Q64669	0.9608	0.518	0.4909	0.656567	0.0028
RNA-binding motif, single-stranded-interacting protein 2 OS=Mus musculus OX=10090 GN=Rbms2 PE=1 SV=1	Rbms2	Q8VC70	0.5618	0.9745	0.8446	0.793633	0.0029
Glutamine--tRNA ligase OS=Mus musculus OX=10090 GN=Qars1 PE=1 SV=1	Qars1	Q8BML9	0.592	0.623	0.3906	0.5352	0.0034
Enhancer of rudimentary homolog OS=Mus musculus OX=10090 GN=Erh PE=1 SV=1	Erh	P84089	0.5387	0.4938	0.8263	0.6196	0.004
Adenosine kinase OS=Mus musculus OX=10090 GN=Adk PE=1 SV=2	Adk	P55264	1.2959	0.9356	1.0532	1.0949	0.0042
Protein tweety homolog 3 OS=Mus musculus OX=10090 GN=Ttyh3 PE=1 SV=1	Ttyh3	Q6P5F7	0.6984	1.2412	0.8758	0.938467	0.0042
Collagen alpha-1(VI) chain OS=Mus musculus OX=10090 GN=Col6a1 PE=1 SV=1	Col6a1	Q04857	0.4352	0.3232	0.8009	0.519767	0.0044
Ras GTPase-activating protein-binding protein 2 OS=Mus musculus OX=10090 GN=G3bp2 PE=1 SV=2	G3bp2	P97379	0.4424	0.5781	0.8077	0.6094	0.0046
Solute carrier family 12 member 4 OS=Mus musculus OX=10090 GN=Slc12a4 PE=1 SV=2	Slc12a4	Q9JIS8	0.9219	0.5577	0.5608	0.680133	0.0049
Aminopeptidase N OS=Mus musculus OX=10090 GN=Anpep PE=1 SV=4	Anpep	P97449	0.7457	0.6036	1.156	0.8351	0.0053
Ras-related protein Rab-35 OS=Mus musculus OX=10090 GN=Rab35 PE=1 SV=1	Rab35	Q6PHN9	0.7173	0.9087	0.4639	0.696633	0.006
ADP-ribosylation factor GTPase-activating protein 3 OS=Mus musculus OX=10090 GN=Arfgap3 PE=1 SV=2	Arfgap3	Q9D8S3	0.8154	0.5149	1.168	0.832767	0.0061
Eukaryotic translation initiation factor 3 subunit B OS=Mus musculus OX=10090 GN=Eif3b PE=1 SV=1	Eif3b	Q8JZQ9	0.2404	1.0521	0.6597	0.650733	0.0067
Calpain small subunit 1 OS=Mus musculus OX=10090 GN=Capns1 PE=1 SV=1	Capns1	O88456	0.8695	0.6722	1.4995	1.01373	0.0076
Cyclin-dependent kinase 4 OS=Mus musculus OX=10090 GN=Cdk4 PE=1 SV=1	Cdk4	P30285	2.0084	1.3255	1.0129	1.44893	0.0079
Lysosomal acid lipase/cholesteryl ester hydrolase OS=Mus musculus OX=10090 GN=Lipa PE=1 SV=2	Lipa	Q9Z0M5	0.3924	0.8045	0.5761	0.591	0.0079
Gamma-adducin OS=Mus musculus OX=10090 GN=Add3 PE=1 SV=2	Add3	Q9QYB5	1.2468	1.1809	0.743	1.0569	0.0083
Syntaxin-12 OS=Mus musculus OX=10090 GN=Stx12 PE=1 SV=1	Stx12	Q9ER00	0.3654	0.7944	0.7267	0.628833	0.0092

## Sheet: SI Table 5
Category	Term	Count	%	PValue	Genes	List Total	Pop Hits	Pop Total	Fold Enrichment	Bonferroni	Benjamini	FDR
KEGG_PATHWAY	mmu04820:Cytoskeleton in muscle cells	9	12	1.25019e-05	Q04857, Q02788, Q8VHX6, O88207, P58771, Q01149, P68033, Q3U962, Q61245	47	232	9565	7.89481	0.00219792	0.00220033	0.00220033	2.65751
KEGG_PATHWAY	mmu04974:Protein digestion and absorption	6	8	0.0001586	Q04857, Q02788, O88207, Q01149, Q3U962, Q61245	47	108	9565	11.3061	0.0275298	0.0139568	0.0139568
KEGG_PATHWAY	mmu04144:Endocytosis	8	10.6667	0.000275409	P49817, Q61768, Q8BH64, Q9D8S3, Q8BL66, Q6PHN9, Q62421	47	270	9565	6.02994	0.0473224	0.0150814	0.0150814
KEGG_PATHWAY	mmu04814:Motor proteins	7	9.33333	0.000342759	Q61768, P58771, Q8CBY8, P68033, Q8BUK6, O88487, Q7TMM9	47	198	9565	7.19482	0.0585518	0.0150814	0.0150814
KEGG_PATHWAY	mmu04510:Focal adhesion	6	8	0.00271251	Q04857, Q02788, O55222, P49817, Q60823, Q01149	47	202	9565	6.04487	0.380009	0.0954804	0.0954804
KEGG_PATHWAY	mmu05132:Salmonella infection	6	8	0.00692846	Q61768, Q60823, Q8CBY8, O88487, Q7TMM9, Q9R0M6	47	252	9565	4.84549	0.705846	0.203235	0.203235
KEGG_PATHWAY	mmu05223:Non-small cell lung cancer	3	4	0.046755	Q61768, Q60823, P30285	47	72	9565	8.47961	0.999781	1	1
KEGG_PATHWAY	mmu04145:Phagosome	4	5.33333	0.0574347	Q9ER00, O88487, Q7TMM9, Q8BL66	47	183	9565	4.44832	0.99997	1	1
KEGG_PATHWAY	mmu04512:ECM-receptor interaction	3	4	0.0680764	Q04857, Q02788, Q01149	47	89	9565	6.85991	0.999996	1	1
KEGG_PATHWAY	mmu04933:AGE-RAGE signaling pathway in diabetic complications	3	4	0.0847059	Q60823, Q01149, P30285	47	101	9565	6.04487	1	1	1
KEGG_PATHWAY	mmu05165:Human papillomavirus infection	5	6.66667	0.092958	Q04857, Q02788, Q60823, Q01149, P30285	47	359	9565	2.83441	1	1	1
KEGG_PATHWAY	mmu04151:PI3K-Akt signaling pathway	5	6.66667	0.0988337	Q04857, Q02788, Q60823, Q01149, P30285	47	367	9565	2.77262	1	1	1
